# Supplementary material for: Selenium Supplementation Mitigates Copper-Induced Systemic Toxicity via Transcriptomic Reprogramming and Redox Homeostasis in Mice
Source: Foods. 2025 Oct 16;14(20):3528. doi: 10.3390/foods14203528 (PMC12563558; doi:10.3390/foods14203528)
Supplement: Supplementary file 1 [file foods-14-03528-s001.zip]

Archive with 1 entries (1 files):
- foods-3912676-supplementary.xlsx
