# Supplementary material for: Selenium Supplementation Mitigates Copper-Induced Systemic Toxicity via Transcriptomic Reprogramming and Redox Homeostasis in Mice
Source: Foods. 2025 Oct 16;14(20):3528. doi: 10.3390/foods14203528 (PMC12563558; doi:10.3390/foods14203528)
Supplement: Supplementary file 1 [file foods-14-03528-s001.zip › foods-3912676-supplementary.xlsx]

## Sheet: Table S1
Table-S1: List of Primers used for qRT-PCR
Sr.	Organ	Up/Down	Gene	Direction	Primer	No. of
1	Kidney	Up	Mt1	Forward	TCACCACGACTTCAACGTCC	20
				Reverse	AGGAGCAGCAGCTCTTCTTG	20
2	Kidney	Up	Mt2	Forward	TCTGCAAAGAGGCTTCCGAC	20
				Reverse	TTGTGGAGAACGAGTCAGGG	20
3	Kidney	Up	Rhbdl1	Forward	GTACTTCTACAGGCACCGCA	20
				Reverse	AGGAACACGATGATCTGGGC	20
4	Kidney	Up	Crisp3	Forward	ACAGTGGCCATTATCCAAGCA	21
				Reverse	TCAGGACAACTGGCACATGG	20
5	Kidney	Up	Mif	Forward	GGTTCCACCTTCGCTTGAGT	20
				Reverse	AGAACACTACGTGGAGCGAG	20
6	Kidney	Down	Nnt	Forward	CTGTAAGCGTGCATCTGGTG	20
				Reverse	GTCTTCAGTAGGTGCGCCAT	20
7	Kidney	Down	Ifi44l	Forward	AGCGAAGGTTGGAGCCTATG	20
				Reverse	TCTAAGGCATCATCCGCAGC	20
8	Kidney	Down	NLRP12	Forward	CCAACTTCCACATCTTCAAAGCA	23
				Reverse	CATTTCCAGAGGACCAGCCTT	21
9	Kidney	Down	Eno1b	Forward	AGGTCCTGATACCAACACAGAC	20
				Reverse	TCTCGGAGTTCTAGGGCCTC	20
10	Kidney	Down	Ugt1a5	Forward	ACCTGACTCTTCTGCGCATC	20
				Reverse	GCAGCCCCACTAATCCTTGT	20
11	Liver	Up	Slc7a11	Forward	CATACTCCAGAACACGGGCA	20
				Reverse	TAGCTCCAGGGCAAAAAGTGA	21
12	Liver	Up	Bola1	Forward	GCAGAGGCAAAGACACCTCT	20
				Reverse	CCTCATGCACCAGCTTCTCT	20
13	Liver	Up	Uqcrq	Forward	CGGAAGTGACGGGCGAAA	18
				Reverse	CGACTGCTCAAACTCCTGGT	20
14	Liver	Up	Dtx1	Forward	CTCCAATGGCAACAAGGTGG	20
				Reverse	GTGTCTGCAAAACCAGGCAG	20
15	Liver	Up	Znrd2	Forward	AGTATCCAGCTCTGTGGGCT	20
				Reverse	TGGAGGGTTTTTCTCAGGGG	20
16	Liver	Down	Trim75	Forward	GAAACCCCATGCCTAGCAGT	20
				Reverse	AGCCCGGTTGACTTACCAAG	20
17	Liver	Down	Dpm3	Forward	CGCGGCCGAAATTGTCCTAA	20
				Reverse	AGCATCCGGAAGTCCCTTTC	20
18	Liver	Down	Moxd1	Forward	TGGGTCGATCTGAGTCCCAT	20
				Reverse	AGACCTTCAGTTGGTGGCAG	20
19	Liver	Down	Tnfrsf25	Forward	CTTGTAAGGCCGTGGTCACT	20
				Reverse	CCCAGTACTGCTTGGAGGTG	20
20	Liver	Down	Gpr75	Forward	TTCTTTGGCACATGCTCGTC	20
				Reverse	CAGGGGAGGCATGTTTAGCA	20

## Sheet: Table S2
Table-S2: Differentially Expressed Genes of Mice Liver under Copper stress
Gene	TG.LR	CG.LR	log2FC	pvalue	FDR	regulation	significant	Name
ENSMUSG00000015812	5.0527	0.3139	3.5389	0.023007	1	up	yes	Gnrh1
ENSMUSG00000018341	0	2.9295	-3.7373	0.0453077	1	down	yes	Il12rb2
ENSMUSG00000026787	0.3499	9.9652	-4.5651	0.0327247	1	down	yes	Gad2
ENSMUSG00000030325	0	4.154	-4.2471	0.0222319	1	down	yes	Klrb1c
ENSMUSG00000030680	8.5404	0	5.2496	0.0384159	1	up	yes	Pagr1a
ENSMUSG00000030732	0	4.1484	-4.2461	0.0247899	1	down	yes	Chrdl2
ENSMUSG00000030981	7.1761	0	4.9965	0.0239066	1	up	yes	Mmp21
ENSMUSG00000033595	0	7.3351	-5.0678	0.0317362	1	down	yes	Lgi3
ENSMUSG00000044201	0	9.0777	-5.3943	0.0384063	1	down	yes	Cdc25c
ENSMUSG00000046085	5.573	0	4.6461	0.0261485	1	up	yes	4931422A03Rik
ENSMUSG00000051527	3.6935	0	4.0329	0.0373654	1	up	yes	Usp29
ENSMUSG00000054598	3.0774	0	3.7889	0.0463925	1	up	yes	9130230L23Rik
ENSMUSG00000058046	0	3.707	-4.0827	0.0226524	1	down	yes	4933430I17Rik
ENSMUSG00000060212	5.0991	0	4.5104	0.0244992	1	up	yes	Pcnx2
ENSMUSG00000068480	0	5.251	-4.5925	0.0177024	1	down	yes	Gm7551
ENSMUSG00000069862	3.8659	0	4.1139	0.0414735	1	up	yes	Rps12-ps9
ENSMUSG00000072769	6.1428	0	4.7807	0.0305035	1	up	yes	Gm10419
ENSMUSG00000072980	0	2.3272	-3.4338	0.0484968	1	down	yes	Oip5
ENSMUSG00000075042	4.8693	0	4.45	0.0401107	1	up	yes	4930431P03Rik
ENSMUSG00000076535	0	3.8345	-4.1295	0.0477017	1	down	yes	Igkv1-88
ENSMUSG00000081052	5.5861	0	4.6401	0.0407597	1	up	yes	Gm6305
ENSMUSG00000085596	4.6231	0	4.3485	0.0113949	1	up	yes	Gm11476
ENSMUSG00000086058	3.1621	0	3.8175	0.0473194	1	up	yes	Unc45bos
ENSMUSG00000090602	0	6.9224	-4.9919	0.0350422	1	down	yes	Gm5611
ENSMUSG00000091661	5.3159	0	4.5762	0.0214814	1	up	yes	Gm17021
ENSMUSG00000093622	4.7138	0	4.3778	0.0195345	1	up	yes	Gm20703
ENSMUSG00000099568	8.1784	0	5.1923	0.0479396	1	up	yes	Gm28513
ENSMUSG00000102027	8.1351	0	5.1812	0.0225159	1	up	yes	Gm28914
ENSMUSG00000103957	2.6791	0	3.5918	0.0473782	1	up	yes	Gm10766
ENSMUSG00000104010	3.029	0	3.7744	0.0264606	1	up	yes	Gm37366
ENSMUSG00000104241	4.4396	0	4.305	0.0386134	1	up	yes	Gm9442
ENSMUSG00000104524	0	5.7235	-4.7237	0.0328318	1	down	yes	Gm37333
ENSMUSG00000105561	0	4.6201	-4.3895	0.0383855	1	down	yes	Gm43462
ENSMUSG00000105691	5.8916	0.4637	3.7569	0.0191303	1	up	yes	Gm42876
ENSMUSG00000107102	6.1004	0.4581	3.8118	0.039053	1	up	yes	Gm42726
ENSMUSG00000107121	5.0527	0.4581	3.5376	0.0443404	1	up	yes	1110006O24Rik
ENSMUSG00000107529	4.8359	0	4.4256	0.0101577	1	up	yes	Gm44291
ENSMUSG00000109245	0	4.6232	-4.4045	0.0492885	1	down	yes	Gm44860
ENSMUSG00000110529	3.3809	0	3.9295	0.0432509	1	up	yes	Gm45694
ENSMUSG00000112902	7.1651	0	4.9984	0.0059956	1	up	yes	Gm48884
ENSMUSG00000116083	0	4.021	-4.2079	0.0382527	1	down	yes	Gm5469
ENSMUSG00000118026	4.6544	0	4.3798	0.0441288	1	up	yes	Gm50335
ENSMUSG00000119947	0	7.1201	-5.0354	0.00302479	1	down	yes	Gm56494
ENSMUSG00000120045	7.1521	0	5.0022	0.0215279	1	up	yes	Gm46280
ENSMUSG00000120944	4.9196	0	4.4633	0.049696	1	up	yes	Gm56854
ENSMUSG00000120974	4.7452	0	4.4044	0.0243654	1	up	yes	Gm56587
ENSMUSG00000121126	4.003	0	4.1564	0.0280312	1	up	yes	Gm56554
ENSMUSG00000121255	4.2622	0	4.2543	0.0300325	1	up	yes	Gm57468
ENSMUSG00000121452	0	4.5189	-4.4085	0.018395	1	down	yes	EDL09091.1
ENSMUSG00000121499	4.9286	0	4.4539	0.0309782	1	up	yes	Ly6a2
ENSMUSG00000121571	0	8.1861	-5.2322	0.00608068	1	down	yes	KAB1252898.1
ENSMUSG00000121783	4.1734	0	4.2279	0.0419723	1	up	yes	NP_032188.3
ENSMUSG00000086712	0.8369	7.5194	-3.2517	0.0499722	0.129703	down	yes	Mexis
ENSMUSG00000036298	4.8693	10.6774	-1.086	0.049917	0.129578	down	yes	Slc2a13
ENSMUSG00000078907	0	5.8001	-4.757	0.0499122	0.129578	down	yes	Fam186b
ENSMUSG00000017737	0.7925	7.117	-3.1635	0.0498534	0.129467	down	yes	Mmp9
ENSMUSG00000110273	5.7969	16.7316	-1.5273	0.0496867	0.129071	down	yes	Gm41231
ENSMUSG00000113722	10.9029	1.8834	2.3711	0.0496373	0.128961	up	yes	Snhg10
ENSMUSG00000053574	15.6301	5.7315	1.4731	0.049554	0.12878	up	yes	4930563E22Rik
ENSMUSG00000082926	14.567	4.021	1.8484	0.0495363	0.128753	up	yes	Gm8172
ENSMUSG00000098318	0	5.2343	-4.5892	0.0495348	0.128753	down	yes	Lockd
ENSMUSG00000005045	12.468	4.1851	1.556	0.0495074	0.128732	up	yes	Chd5
ENSMUSG00000005718	50.2638	23.5076	1.0624	0.0494296	0.128548	up	yes	Tfap4
ENSMUSG00000047415	5.4953	17.5264	-1.6641	0.0494056	0.128521	down	yes	Gpr68
ENSMUSG00000034892	253.044	36.5229	2.7856	0.0492933	0.128247	up	yes	Rps29
ENSMUSG00000107896	2.8919	0	3.719	0.0492037	0.128051	up	yes	Gm8719
ENSMUSG00000081207	23.2045	4.6033	2.3756	0.0490667	0.127766	up	yes	Gm13775
ENSMUSG00000090919	1.7959	10.6806	-2.5233	0.0490552	0.127754	down	yes	Pabpc4l
ENSMUSG00000025128	6.6044	0.9417	2.5675	0.0489972	0.127639	up	yes	Bhlhe22
ENSMUSG00000097915	1.8422	8.022	-2.0456	0.0489783	0.127626	down	yes	A330009N23Rik
ENSMUSG00000089844	21.1324	7.994	1.4281	0.0489166	0.127483	up	yes	Sp140l1
ENSMUSG00000057093	52.2528	19.7359	1.4274	0.0488354	0.12729	up	yes	Zfp607b
ENSMUSG00000037594	18.6881	9.1271	1.0791	0.0488127	0.127266	up	yes	Clba1
ENSMUSG00000072964	9.5661	24.2784	-1.3137	0.0487318	0.127145	down	yes	Bhlhb9
ENSMUSG00000035539	3.1701	0	3.8235	0.0486892	0.12707	up	yes	Ccdc180
ENSMUSG00000006519	30.9073	10.949	1.5084	0.0486351	0.126984	up	yes	Cyba
ENSMUSG00000091756	0.3963	2.6299	-2.7002	0.0485182	0.126749	down	yes	Gm3095
ENSMUSG00000035429	3.1701	0	3.8235	0.0484562	0.126623	up	yes	Ptprh
ENSMUSG00000059136	2.4623	18.1122	-2.9016	0.0484363	0.126589	down	yes	Or13a25
ENSMUSG00000059493	1.0961	4.0409	-1.8911	0.0483526	0.126424	down	yes	Nhs
ENSMUSG00000059336	3.2105	7.7735	-1.3693	0.048161	0.126013	down	yes	Slc14a1
ENSMUSG00000024013	50.2158	22.342	1.1599	0.0481414	0.125979	up	yes	Fgd2
ENSMUSG00000108219	3.1661	0.4637	2.8544	0.0479838	0.12562	up	yes	Gm44101
ENSMUSG00000000402	1.3996	0	2.7972	0.0477922	0.125172	up	yes	Egfl6
ENSMUSG00000109564	1.9773	17.9371	-3.179	0.0476612	0.1249	down	yes	Muc16
ENSMUSG00000104986	13.442	3.7015	1.8837	0.0475719	0.124684	up	yes	1600023N17Rik
ENSMUSG00000114981	0.3499	5.972	-3.798	0.0475721	0.124684	down	yes	Gm34093
ENSMUSG00000000247	32.6298	12.3911	1.396	0.0475499	0.124679	up	yes	Lhx2
ENSMUSG00000032625	3.1641	11.0161	-1.7989	0.0474866	0.124532	down	yes	Thsd7a
ENSMUSG00000107411	7.7852	0.772	3.3004	0.0474872	0.124532	up	yes	Gm19040
ENSMUSG00000118866	493.618	101.951	2.2734	0.0474607	0.124498	up	yes	Rn7s1
ENSMUSG00000040280	5.7969	0.9417	2.3754	0.0473148	0.124186	up	yes	Ndufa4l2
ENSMUSG00000022181	3520.23	10138.7	-1.5261	0.0471594	0.123902	down	yes	C6
ENSMUSG00000004933	6.0137	0.6278	3.0371	0.0469502	0.123433	up	yes	Matk
ENSMUSG00000024922	1.6738	0	2.8186	0.0469546	0.123433	up	yes	Ovol1
ENSMUSG00000008450	38.8232	18.2977	1.1125	0.046843	0.123299	up	yes	Nutf2
ENSMUSG00000095042	16.9316	6.3425	1.4036	0.0468143	0.123241	up	yes	Gm12537
ENSMUSG00000085956	28.1578	8.6379	1.7494	0.0467888	0.123191	up	yes	4930481B07Rik
ENSMUSG00000107689	0	1.8324	-2.9232	0.0466769	0.122981	down	yes	Gm44386
ENSMUSG00000047501	1.7625	0	2.8264	0.0465484	0.122723	up	yes	Cldn4
ENSMUSG00000117730	13.2895	40.9122	-1.6312	0.0464928	0.122605	down	yes	Gm5503
ENSMUSG00000102259	2.2849	11.9498	-2.373	0.0464493	0.122507	down	yes	Gm38230
ENSMUSG00000034748	68.7545	33.8407	1.0366	0.0463197	0.122201	up	yes	Sirt6
ENSMUSG00000061039	11.6531	3.0936	1.8854	0.0463122	0.122201	up	yes	Or8b53
ENSMUSG00000023911	4.1231	0	4.2114	0.0460498	0.121702	up	yes	Flywch2
ENSMUSG00000032968	0	2.4714	-3.4925	0.046049	0.121702	down	yes	Inha
ENSMUSG00000059824	8.0837	3.2322	1.3564	0.0460582	0.121702	up	yes	Dbp
ENSMUSG00000120826	17.1304	5.4407	1.6106	0.0460531	0.121702	up	yes	Gm57409
ENSMUSG00000034275	8.7475	0.6278	3.6284	0.0460138	0.121698	up	yes	Igsf9b
ENSMUSG00000095571	3.1641	8.4801	-1.3784	0.0460172	0.121698	down	yes	Ighv5-17
ENSMUSG00000026567	0	2.3471	-3.5142	0.0459724	0.121638	down	yes	Adcy10
ENSMUSG00000038085	24.2452	11.7633	1.041	0.045981	0.121638	up	yes	Cnbd2
ENSMUSG00000025473	25.6011	9.1278	1.4758	0.0458595	0.121407	up	yes	Adam8
ENSMUSG00000053358	24.1765	9.5628	1.3742	0.0458243	0.121362	up	yes	Gm9905
ENSMUSG00000076677	2.1144	6.9193	-1.7371	0.045472	0.120672	down	yes	Ighv6-3
ENSMUSG00000056487	1.446	0	2.8037	0.0453935	0.120481	up	yes	Tmt1a2
ENSMUSG00000087590	18.6467	6.795	1.4548	0.045379	0.12046	up	yes	Epb41l4aos
ENSMUSG00000121490	23.9072	9.2465	1.3985	0.0453502	0.120403	up	yes	C920006O11Rik
ENSMUSG00000023927	18.8939	7.7535	1.2656	0.0452243	0.120136	up	yes	Satb1
ENSMUSG00000020407	4.6121	10.2592	-1.2013	0.0452004	0.120107	down	yes	Upp1
ENSMUSG00000040710	7.2598	16.095	-1.1662	0.044881	0.119413	down	yes	St8sia4
ENSMUSG00000026630	8.006	0.6278	3.4703	0.0447736	0.119162	up	yes	Batf3
ENSMUSG00000021684	36.6932	18.6172	1.0207	0.0446727	0.11891	up	yes	Pde8b
ENSMUSG00000028362	0.6998	5.4319	-2.8454	0.0446694	0.11891	down	yes	Tnfsf8
ENSMUSG00000070343	3.1491	95.334	-4.9056	0.0446573	0.118909	down	yes	Gm10288
ENSMUSG00000120904	34.1791	13.1432	1.3779	0.0446365	0.118882	up	yes	Gm56805
ENSMUSG00000032680	2.9069	0	3.6797	0.0444749	0.118538	up	yes	6820408C15Rik
ENSMUSG00000028463	0.3963	2.6355	-2.7061	0.0444104	0.1184	down	yes	Car9
ENSMUSG00000047746	3.027	7.4284	-1.2712	0.0443511	0.118293	down	yes	Fbxo40
ENSMUSG00002076161	19.2718	4.1396	2.272	0.0443277	0.118248	up	yes	Rn7sk
ENSMUSG00000081512	37.6548	17.0651	1.1656	0.0443201	0.118245	up	yes	Gm15821
ENSMUSG00000095597	2471.27	1156.64	1.0954	0.0442977	0.118219	up	yes	Rps7-ps3
ENSMUSG00000045746	25.8392	12.5433	1.0523	0.0442643	0.118177	up	yes	B230317F23Rik
ENSMUSG00000097275	39.1655	18.909	1.0422	0.0442442	0.118145	up	yes	Gm26648
ENSMUSG00000086472	39.7128	15.8784	1.2854	0.0441546	0.117947	up	yes	Gm16172
ENSMUSG00000050395	0	1.8547	-2.9164	0.0440666	0.117773	down	yes	Tnfsf15
ENSMUSG00000035984	2.0994	0	3.3036	0.043863	0.117297	up	yes	Nme5
ENSMUSG00000074261	1.6738	0	2.8126	0.043619	0.11678	up	yes	Erich4
ENSMUSG00000096256	21.8452	2.3184	3.2857	0.0435751	0.11671	up	yes	4933409K07Rik
ENSMUSG00000116972	15.1197	4.9427	1.6367	0.0435011	0.116532	up	yes	Gm6278
ENSMUSG00000121374	31.9376	15.8686	1.0463	0.0432316	0.115978	up	yes	Gm57504
ENSMUSG00000107374	13.4106	4.2019	1.6442	0.0432047	0.11594	up	yes	Gm43172
ENSMUSG00000042155	13.4913	30.8405	-1.1946	0.0431553	0.115841	down	yes	Klhl23
ENSMUSG00000109366	8.5393	1.544	2.4324	0.0431362	0.115807	up	yes	Gm44698
ENSMUSG00000036036	40.4874	17.9792	1.1517	0.0429422	0.11537	up	yes	Zfp57
ENSMUSG00000035775	0	2.3328	-3.4368	0.0428733	0.115235	down	yes	Krt20
ENSMUSG00000095332	13.8049	5.6948	1.3483	0.0428385	0.115158	up	yes	Gm9821
ENSMUSG00000120359	11.985	2.9494	1.984	0.0427568	0.114972	up	yes	Gm56825
ENSMUSG00000035126	8.4023	19.449	-1.2177	0.0427501	0.114971	down	yes	Dnai4
ENSMUSG00000109311	1.7625	0	2.8124	0.0427306	0.114935	up	yes	AI314278
ENSMUSG00000092626	19.9243	6.6876	1.5352	0.0426224	0.114728	up	yes	9130230N09Rik
ENSMUSG00000112346	15.2265	33.699	-1.1551	0.0424452	0.11435	down	yes	Gm48768
ENSMUSG00000056501	43.7461	15.315	1.5139	0.0421873	0.113722	up	yes	Cebpb
ENSMUSG00000022758	2.2809	0	3.3667	0.0419635	0.113252	up	yes	P2rx6
ENSMUSG00000000489	8.2632	3.2601	1.3653	0.041881	0.113058	up	yes	Pdgfb
ENSMUSG00000000409	26.9173	9.0092	1.5562	0.0417612	0.112805	up	yes	Lck
ENSMUSG00000025726	0.3499	2.4969	-2.7029	0.041711	0.112699	down	yes	Slc28a1
ENSMUSG00000110344	40.1555	16.7936	1.2729	0.0417159	0.112699	up	yes	Smim36
ENSMUSG00000037010	0	1.8436	-2.9024	0.0416099	0.112495	down	yes	Apln
ENSMUSG00000020886	69.404	34.2324	1.0246	0.0412976	0.111897	up	yes	Dlg4
ENSMUSG00000076757	5.6748	0.6278	2.9052	0.0411724	0.111623	up	yes	Trgc4
ENSMUSG00000119986	12.7192	27.0352	-1.0495	0.0411325	0.111531	down	yes	Gm57193
ENSMUSG00000089722	0	4.844	-4.4968	0.0410725	0.111385	down	yes	Cd300ld5
ENSMUSG00000120022	7.5464	0.9274	3.1555	0.0409896	0.111209	up	yes	Gm56489
ENSMUSG00000091968	1.1888	6.7975	-2.5003	0.0409326	0.111087	down	yes	Gm17115
ENSMUSG00000042428	6.7115	2.4857	1.3385	0.0408375	0.110862	up	yes	Mgat3
ENSMUSG00000104046	13.0233	1.3799	3.3093	0.040758	0.110711	up	yes	Gm37567
ENSMUSG00000052783	71.1738	28.2797	1.3369	0.0406476	0.110447	up	yes	Grk4
ENSMUSG00000120844	24.7985	11.7601	1.079	0.0405466	0.110202	up	yes	B930046K06Rik
ENSMUSG00000016200	0	1.2556	-2.8632	0.0404039	0.109895	down	yes	Syt14
ENSMUSG00000023169	43.2882	91.9446	-1.0777	0.0403031	0.109653	down	yes	Slc38a1
ENSMUSG00000022026	0	1.2556	-2.864	0.0402043	0.109433	down	yes	Olfm4
ENSMUSG00000010047	348.128	145.148	1.258	0.0400869	0.109146	up	yes	Hyal2
ENSMUSG00000120142	24.1798	7.4452	1.6987	0.0398621	0.10863	up	yes	Gm57349
ENSMUSG00000107451	33.0441	15.7587	1.0834	0.0395565	0.107956	up	yes	Gm44421
ENSMUSG00000060568	0	1.8691	-3.1598	0.0394464	0.107688	down	yes	Fam78b
ENSMUSG00000020798	3.031	0.3139	2.8335	0.0392658	0.107211	up	yes	Spns3
ENSMUSG00000020875	0	1.8324	-2.8868	0.0390843	0.106778	down	yes	Hoxb9
ENSMUSG00000075289	28.8339	9.707	1.6067	0.0390231	0.106656	up	yes	Carns1
ENSMUSG00000046814	296.01	140.069	1.0735	0.0387224	0.106041	up	yes	Gchfr
ENSMUSG00000031791	29.125	13.9631	1.0396	0.0385669	0.105678	up	yes	Tmem38a
ENSMUSG00000030268	0	1.544	-2.8743	0.0385159	0.10557	down	yes	Bcat1
ENSMUSG00000095923	0	2.4602	-3.4868	0.038403	0.105338	down	yes	Ighv1-37
ENSMUSG00000057135	4.001	14.2371	-1.8392	0.0383921	0.105334	down	yes	Scimp
ENSMUSG00000097343	10.2529	27.5867	-1.3998	0.0383057	0.105165	down	yes	9030407P20Rik
ENSMUSG00000045498	2.9513	0	3.6938	0.0382657	0.105087	up	yes	Pcdhb3
ENSMUSG00000062727	12.4993	1.2556	3.1767	0.0382312	0.105008	up	yes	H2bc12
ENSMUSG00000029022	47.8806	23.6166	1.0414	0.0381932	0.10495	up	yes	Miip
ENSMUSG00000026928	17.8242	5.8988	1.5593	0.0381322	0.104829	up	yes	Card9
ENSMUSG00000028175	1.8422	10.0982	-2.4307	0.0380973	0.104749	down	yes	Depdc1a
ENSMUSG00000039670	26.6441	10.9434	1.2988	0.0380361	0.104641	up	yes	Oxld1
ENSMUSG00000074358	59.2752	21.8399	1.4656	0.0380408	0.104641	up	yes	Ccdc61
ENSMUSG00000028571	0	1.544	-2.8747	0.0379858	0.10452	down	yes	Cyp2j13
ENSMUSG00000030492	0	1.8547	-2.8798	0.0379633	0.10449	down	yes	Slc7a9
ENSMUSG00000021612	0	1.8436	-2.8788	0.0378552	0.104223	down	yes	Slc6a18
ENSMUSG00000073491	31.9153	15.3118	1.0594	0.0378327	0.104177	up	yes	Ifi213
ENSMUSG00000022243	9.2442	1.544	2.5398	0.0377631	0.104016	up	yes	Slc45a2
ENSMUSG00000033470	12.8139	3.2545	2.0003	0.0377201	0.103929	up	yes	Cysltr2
ENSMUSG00000073879	13.2172	3.1135	1.9957	0.0376237	0.103741	up	yes	Gm54215
ENSMUSG00000042419	27.3389	9.4361	1.5375	0.0374787	0.103372	up	yes	Nfkbil1
ENSMUSG00000053310	9.5811	1.544	2.605	0.0374176	0.10325	up	yes	Nrgn
ENSMUSG00000040140	0.3963	10.6592	-4.6462	0.0373572	0.103155	down	yes	Tdrd6
ENSMUSG00000109555	24.4913	8.3957	1.5129	0.0373408	0.103137	up	yes	Gm44891
ENSMUSG00000056812	26.2439	7.2954	1.8374	0.0373129	0.1031	up	yes	St8sia3
ENSMUSG00000120206	10.3626	26.2569	-1.3161	0.0372911	0.10307	down	yes	Gm29899
ENSMUSG00000090698	9.8756	27.7102	-1.468	0.0368418	0.101981	down	yes	Apold1
ENSMUSG00000024575	0.7925	4.6257	-2.3668	0.0368082	0.101919	down	yes	Pde6a
ENSMUSG00000109584	9.8592	1.544	2.6417	0.0368013	0.101915	up	yes	Gm7997
ENSMUSG00000021198	11.8295	1.6994	2.8369	0.0367934	0.101909	up	yes	Unc79
ENSMUSG00000121028	6.2455	0.4581	3.8426	0.0367605	0.101848	up	yes	Gm56867
ENSMUSG00000032854	0.4406	2.935	-2.7225	0.0366814	0.101644	down	yes	Ugt8a
ENSMUSG00000029120	2.3736	0	3.4015	0.0366247	0.101517	up	yes	Ppp2r2c
ENSMUSG00000070332	30.9109	6.9983	2.1355	0.0365401	0.101313	up	yes	Trim80
ENSMUSG00000028763	537.871	246.611	1.1245	0.0365226	0.101289	up	yes	Hspg2
ENSMUSG00000030074	1.933	0	3.1247	0.0364835	0.101217	up	yes	Gxylt2
ENSMUSG00000021879	2.0994	0	3.3121	0.0364211	0.10112	up	yes	Dnah12
ENSMUSG00000121168	9.6608	2.3216	2.0377	0.0364033	0.101086	up	yes	Gm57323
ENSMUSG00000023966	2.0994	0	3.3122	0.0363668	0.10103	up	yes	Rsph9
ENSMUSG00000086890	23.8823	7.1289	1.7245	0.0362802	0.100851	up	yes	1700021J08Rik
ENSMUSG00000044916	12.8902	2.8052	2.1113	0.0362231	0.100722	up	yes	Frey1
ENSMUSG00000118206	7.7318	36.7233	-2.2378	0.0361309	0.100481	down	yes	Gm50358
ENSMUSG00000046432	11.8196	5.2255	1.263	0.0361101	0.100438	up	yes	Bex3
ENSMUSG00000074217	1.8422	0	3.1044	0.0360539	0.100327	up	yes	Misp3
ENSMUSG00000026070	5.9763	14.2315	-1.2557	0.0360248	0.100277	down	yes	Il18r1
ENSMUSG00000020657	8.6221	18.552	-1.1264	0.0360046	0.100236	down	yes	Dnajc27
ENSMUSG00000043614	2.2849	0	3.373	0.0359967	0.100229	up	yes	Vps37d
ENSMUSG00000097885	19.7268	7.5751	1.41	0.0359901	0.100226	up	yes	5031434O11Rik
ENSMUSG00000061393	37.9199	15.4616	1.306	0.0359575	0.10015	up	yes	Acvr2b
ENSMUSG00000030256	26.1988	5.2087	2.3486	0.0358581	0.0999149	up	yes	Bhlhe41
ENSMUSG00000111709	10.1034	28.8851	-1.5109	0.0358597	0.0999149	down	yes	Gsta13
ENSMUSG00000044352	1.8886	0	3.1154	0.0357897	0.0997592	up	yes	Sowaha
ENSMUSG00000074141	0.6998	7.117	-3.2274	0.0357892	0.0997592	down	yes	Il4i1
ENSMUSG00000086930	6.5894	1.0859	2.5085	0.0357902	0.0997592	up	yes	Frs3os
ENSMUSG00000038644	47.1247	22.4767	1.0707	0.035694	0.0995361	up	yes	Pold1
ENSMUSG00000042793	6.1154	1.2357	2.3201	0.0355072	0.0991052	up	yes	Lgr6
ENSMUSG00000041120	9.8736	4.0265	1.3323	0.0354941	0.0990836	up	yes	Nbl1
ENSMUSG00000031093	12.3359	33.1726	-1.4147	0.0354401	0.0989576	down	yes	Dock11
ENSMUSG00000072966	26.2545	9.441	1.5041	0.0354117	0.0989294	up	yes	Gprasp2
ENSMUSG00000078648	2.6438	0	3.4994	0.035409	0.0989294	up	yes	Gm17546
ENSMUSG00000024529	1.9773	6.6421	-1.7209	0.0351884	0.098409	down	yes	Lox
ENSMUSG00000035849	0.7905	7.3407	-3.1945	0.0350699	0.0981521	down	yes	Krt222
ENSMUSG00000113965	13.5227	4.9483	1.4829	0.0350514	0.0981152	up	yes	A730091E23Rik
ENSMUSG00000092060	12.3903	27.3012	-1.1196	0.0350283	0.0980655	down	yes	Bend4
ENSMUSG00000112332	18.3756	7.2843	1.2996	0.0349868	0.0979641	up	yes	4930466K18Rik
ENSMUSG00000114148	2.3736	0	3.4014	0.0349217	0.0978265	up	yes	Gm47701
ENSMUSG00000027932	23.8953	8.6785	1.4382	0.034879	0.0977217	up	yes	Slc27a3
ENSMUSG00000029544	18.3712	2.9462	2.6533	0.0348132	0.0975816	up	yes	Cabp1
ENSMUSG00000076564	0.7925	4.1851	-2.464	0.0346869	0.0973113	down	yes	Igkv12-46
ENSMUSG00000121483	30.5874	12.8604	1.2359	0.0346213	0.0971767	up	yes	XP_036012062.1
ENSMUSG00000032584	8.4003	38.7234	-2.2022	0.0345559	0.0970226	down	yes	Mst1r
ENSMUSG00000028807	40.983	20.237	1.0382	0.0345417	0.0969977	up	yes	Zbtb8a
ENSMUSG00000105055	20.3065	0	6.5036	0.0345307	0.0969816	up	yes	Gm43079
ENSMUSG00000098371	15.0987	0	6.0772	0.0344278	0.0967072	up	yes	Gm28037
ENSMUSG00000025007	69.396	33.2815	1.0613	0.034346	0.0965215	up	yes	Aldh18a1
ENSMUSG00000055733	17.8702	35.0382	-1.0131	0.0341802	0.0961003	down	yes	Nap1l3
ENSMUSG00000104891	20.0254	7.7392	1.3904	0.0341114	0.095994	up	yes	2510017J16Rik
ENSMUSG00000114203	0.8813	7.2811	-3.1511	0.0341044	0.0959888	down	yes	Gm35279
ENSMUSG00000002324	1.1424	8.9836	-2.9539	0.034096	0.0959798	down	yes	Rec8
ENSMUSG00000121249	9.4076	28.4581	-1.5975	0.0340572	0.0958854	down	yes	Gm57407
ENSMUSG00000021974	1.0497	5.0757	-2.0451	0.0340263	0.0958242	down	yes	Fgf9
ENSMUSG00000053472	1.0497	7.4596	-2.7431	0.0339064	0.0955419	down	yes	Gm13534
ENSMUSG00000023132	2.2849	12.6396	-2.4383	0.0338891	0.0955141	down	yes	Gzma
ENSMUSG00000082932	8.2208	0.9274	3.2719	0.033784	0.0952326	up	yes	Cyp2j8
ENSMUSG00000042684	1.3219	5.0981	-2.0307	0.0335251	0.0946109	down	yes	Npl
ENSMUSG00000086693	19.7158	7.7368	1.3349	0.0335276	0.0946109	up	yes	A730081D07Rik
ENSMUSG00000024049	69.6585	30.6779	1.1791	0.0335003	0.0945629	up	yes	Myom1
ENSMUSG00000027297	9.7272	1.2413	2.9841	0.033427	0.0943963	up	yes	Ltk
ENSMUSG00000070891	12.5697	2.1774	2.4701	0.03327	0.0941338	up	yes	Gm12689
ENSMUSG00000096629	0	2.9406	-3.7377	0.0331424	0.0938254	down	yes	Gm3383
ENSMUSG00000029436	14.9129	4.1595	1.8683	0.0331112	0.0937514	up	yes	Mmp17
ENSMUSG00000012042	3.0734	10.2193	-1.7217	0.03309	0.0937058	down	yes	4930579F01Rik
ENSMUSG00000079808	7.4556	20.2545	-1.4059	0.0330863	0.0937058	down	yes	NP_001365668.1
ENSMUSG00000026303	10.8222	23.7233	-1.107	0.0330464	0.0936111	down	yes	Mlph
ENSMUSG00000112550	6.0097	0.6278	3.0162	0.033038	0.0936018	up	yes	Gm6627
ENSMUSG00000074398	10.1144	2.9462	1.8122	0.0329311	0.0933419	up	yes	Gm15441
ENSMUSG00000039883	0	2.3016	-3.2968	0.0328873	0.0932894	down	yes	Lrrc17
ENSMUSG00000039264	33.2292	15.9596	1.0375	0.0327512	0.0930465	up	yes	Gimap3
ENSMUSG00000045348	17.1021	4.1875	2.0528	0.0327462	0.0930465	up	yes	Nyap1
ENSMUSG00000086746	6.9079	0.9417	2.6166	0.0324828	0.0923837	up	yes	Gm15222
ENSMUSG00000072944	22.7121	7.2587	1.6405	0.0323982	0.0921855	up	yes	Nup62cl
ENSMUSG00000079444	41.8102	16.0831	1.3997	0.032389	0.0921738	up	yes	Gm21981
ENSMUSG00000049872	2.4643	10.2616	-2.1093	0.0322851	0.0919346	down	yes	Calhm5
ENSMUSG00000011305	300.339	144.289	1.0547	0.0321904	0.0917076	up	yes	Plin5
ENSMUSG00000062012	18.8699	41.1799	-1.1132	0.0321299	0.0915636	down	yes	Zfp13
ENSMUSG00000076587	2.7678	7.7392	-1.4711	0.0321106	0.0915368	down	yes	Igkv6-20
ENSMUSG00000094076	1.0497	10.9356	-3.3241	0.0321087	0.0915368	down	yes	Gm4767
ENSMUSG00000085151	5.2322	0.4637	3.5777	0.032099	0.0915319	up	yes	1110018N20Rik
ENSMUSG00000033420	31.1621	63.7014	-1.0222	0.032092	0.0915263	down	yes	Antxr1
ENSMUSG00000063434	0	2.183	-3.3915	0.0320724	0.0914844	down	yes	Sorcs3
ENSMUSG00000001095	1.5811	5.4208	-1.8242	0.0320181	0.0913579	down	yes	Slc13a2
ENSMUSG00000031289	3.2882	20.2203	-2.5849	0.0320058	0.0913368	down	yes	Il13ra2
ENSMUSG00000087523	13.7011	2.9438	2.1755	0.0320013	0.0913368	up	yes	Gm12319
ENSMUSG00000033256	87.8226	42.3145	1.0486	0.0317931	0.0908565	up	yes	Shf
ENSMUSG00000042345	13.7389	1.544	3.1462	0.0317167	0.0906663	up	yes	Ubash3a
ENSMUSG00000022687	3.1237	0.3139	2.8479	0.0316792	0.090601	up	yes	Boc
ENSMUSG00000093483	11.992	26.4903	-1.1479	0.0316562	0.0905493	down	yes	AA465934
ENSMUSG00000121863	3.7268	19.681	-2.3821	0.0314591	0.0900834	down	yes	NA
ENSMUSG00000056752	0	2.1973	-3.489	0.0313484	0.0898083	down	yes	Dnah9
ENSMUSG00000062510	24.4584	3.9898	2.654	0.0313461	0.0898083	up	yes	Nsl1
ENSMUSG00000027654	1.0961	9.1733	-3.023	0.0310425	0.0891812	down	yes	Fam83d
ENSMUSG00000042066	44.0627	17.0941	1.3405	0.0308524	0.0887318	up	yes	Tmcc2
ENSMUSG00000051517	8.2522	2.8052	1.4429	0.0308072	0.0886295	up	yes	Arhgef39
ENSMUSG00000041736	302.33	81.0571	1.8948	0.0307659	0.0885384	up	yes	Tspo
ENSMUSG00000029828	6.9503	1.0915	2.5598	0.0307517	0.0885114	up	yes	Spmip4
ENSMUSG00000108518	9.1888	1.6882	2.484	0.0307378	0.0884853	up	yes	Gm5587
ENSMUSG00000023034	26.3212	11.9155	1.1663	0.0306842	0.0883447	up	yes	Nr4a1
ENSMUSG00000037196	0.3963	3.7158	-3.1774	0.0306728	0.0883255	down	yes	Pacrg
ENSMUSG00000028871	13.0561	0.9162	3.9223	0.0306195	0.0881996	up	yes	Rspo1
ENSMUSG00000097930	4.1695	15.0606	-1.8184	0.0305063	0.0879147	down	yes	C330002G04Rik
ENSMUSG00000070282	8.1614	0	5.1926	0.0304955	0.0878973	up	yes	3000002C10Rik
ENSMUSG00000095981	0.8813	6.0063	-2.8951	0.0304004	0.0876781	down	yes	Ighv10-1
ENSMUSG00000101872	3.4363	0	3.9113	0.0303725	0.087625	up	yes	Gm29237
ENSMUSG00000104662	21.0607	6.928	1.6119	0.0303416	0.0875496	up	yes	Gm43267
ENSMUSG00000031669	16.3913	33.8512	-1.0648	0.0302911	0.0874587	down	yes	Gins3
ENSMUSG00000114638	28.7565	8.9668	1.6759	0.0302906	0.0874587	up	yes	Gm31834
ENSMUSG00000097680	74.484	34.906	1.0724	0.0302127	0.0872732	up	yes	Gm26642
ENSMUSG00000099632	11.6755	1.544	2.9036	0.0302029	0.0872586	up	yes	2900093K20Rik
ENSMUSG00000044378	13.577	42.9872	-1.6571	0.0301762	0.0872089	down	yes	Slc15a5
ENSMUSG00000084771	12.1421	1.8834	2.5176	0.0300137	0.0868481	up	yes	A230072E10Rik
ENSMUSG00000022322	3.9546	12.7274	-1.7059	0.0299899	0.0868066	down	yes	Shcbp1
ENSMUSG00000115389	2.0257	0	3.1456	0.029951	0.0867607	up	yes	Gm48936
ENSMUSG00000100967	28.0274	13.0921	1.1332	0.0298843	0.0865959	up	yes	EDL04447.1
ENSMUSG00000026981	15.2168	48.0715	-1.6495	0.029864	0.0865643	down	yes	Il1rn
ENSMUSG00000027702	5.932	0.6278	2.9654	0.0297563	0.0862927	up	yes	Lrrc34
ENSMUSG00000043924	23.6015	2.4969	3.2048	0.0297355	0.0862462	up	yes	Ncmap
ENSMUSG00000027134	16.951	4.0042	2.0916	0.0296593	0.0860521	up	yes	Lpcat4
ENSMUSG00000061983	1195.74	441.332	1.4371	0.0296539	0.0860499	up	yes	Rps12
ENSMUSG00000066235	63.7398	24.7465	1.3382	0.0295005	0.0856993	up	yes	Pomgnt2
ENSMUSG00000000794	1.8422	0	3.1124	0.0294849	0.0856676	up	yes	Kcnn3
ENSMUSG00000033276	43.2758	86.3065	-1.0009	0.0293916	0.0854503	down	yes	Stk36
ENSMUSG00000046269	13.2765	28.9068	-1.1269	0.0292295	0.0850325	down	yes	Usp27x
ENSMUSG00000020133	101.388	45.7229	1.1338	0.0291918	0.0849363	up	yes	2310011J03Rik
ENSMUSG00000112737	2.1921	0	3.3484	0.0291245	0.0847673	up	yes	Gm4898
ENSMUSG00000025001	86.3295	33.2584	1.379	0.0291107	0.0847538	up	yes	Hells
ENSMUSG00000040715	138.27	0	9.2712	0.0290684	0.0846842	up	yes	NP_076033.4
ENSMUSG00000034173	52.7305	20.3311	1.3691	0.028966	0.0843992	up	yes	Zbed5
ENSMUSG00000053263	5.7152	0.4581	3.7019	0.0289489	0.0843626	up	yes	Gm12592
ENSMUSG00000031994	0	2.6299	-3.6277	0.0288873	0.0841964	down	yes	Adamts8
ENSMUSG00000074715	2.2809	5.7801	-1.5171	0.0288237	0.0840403	down	yes	Ccl28
ENSMUSG00000040663	34.4587	16.5531	1.0717	0.0286485	0.083606	up	yes	Clcf1
ENSMUSG00000003271	7.05	0	4.9676	0.0286245	0.0835583	up	yes	Sult2b1
ENSMUSG00000074336	4638.45	1159.06	2.0004	0.0286191	0.0835583	up	yes	Apoc4
ENSMUSG00000034303	8.9036	25.3072	-1.4657	0.0285812	0.083489	down	yes	Ccdc15
ENSMUSG00000087028	0.7925	10.0121	-3.6492	0.0284752	0.0832322	down	yes	Gm13387
ENSMUSG00000038022	45.4257	20.1327	1.1687	0.0284639	0.0832123	up	yes	Mindy4
ENSMUSG00000114025	16.3369	5.2766	1.5946	0.0283188	0.0828144	up	yes	Gm49331
ENSMUSG00000111864	14.5197	34.0598	-1.2464	0.028285	0.082751	down	yes	Rpl26-ps6
ENSMUSG00000104503	10.7295	1.8547	2.6354	0.0282628	0.0827031	up	yes	Gm37738
ENSMUSG00000042035	6.0247	12.7505	-1.1818	0.0281672	0.0824534	down	yes	Igsf3
ENSMUSG00000041406	6.6338	28.4912	-2.1206	0.0281561	0.082443	down	yes	Firrm
ENSMUSG00000059534	467.829	159.108	1.5532	0.0280609	0.0821773	up	yes	Uqcr10
ENSMUSG00000097378	9.5387	0.9417	3.1404	0.0279989	0.0820349	up	yes	B230208H11Rik
ENSMUSG00000070476	2.7235	8.9805	-1.6974	0.0279064	0.0818288	down	yes	Fam217b
ENSMUSG00000050677	0.8813	6.3194	-2.9212	0.0278981	0.0818175	down	yes	Ccdc96
ENSMUSG00000105907	5.7191	21.5109	-1.9365	0.0278866	0.0817968	down	yes	Gm34333
ENSMUSG00000038179	16.6444	5.6048	1.4805	0.0277956	0.0815854	up	yes	Slamf7
ENSMUSG00000121848	32.9466	6.2803	2.4194	0.0276496	0.0812309	up	yes	Gm3787
ENSMUSG00000020377	3.6845	0	4.0598	0.027557	0.0810235	up	yes	Ltc4s
ENSMUSG00000002006	20.0887	7.4053	1.4905	0.0275417	0.0810041	up	yes	Pdzd4
ENSMUSG00000105517	22.0157	6.345	1.8217	0.027503	0.0809032	up	yes	Gm42436
ENSMUSG00000030559	6.6631	15.7307	-1.176	0.027477	0.0808656	down	yes	Rab38
ENSMUSG00000085586	3.6511	12.298	-1.8134	0.0274639	0.0808399	down	yes	Gm11613
ENSMUSG00000071451	25.1194	5.4575	2.1713	0.0274457	0.0808249	up	yes	Psmg4
ENSMUSG00000121820	0	3.5485	-3.9982	0.0274275	0.0808037	down	yes	1700028E11Rik
ENSMUSG00000062939	15.6831	1.3998	3.4047	0.0271454	0.0801198	up	yes	Stat4
ENSMUSG00000006720	5.1454	17.1364	-1.7683	0.0269378	0.0796403	down	yes	Zfp184
ENSMUSG00000019139	65.2035	30.2793	1.1107	0.0268747	0.0794989	up	yes	Isyna1
ENSMUSG00000041046	1.7495	0	3.1062	0.0267735	0.0792249	up	yes	Ramp3
ENSMUSG00000118280	9.8149	1.544	2.632	0.0267721	0.0792249	up	yes	Gm41804
ENSMUSG00000036109	2.2031	9.3318	-2.2208	0.0267066	0.0790779	down	yes	Mbnl3
ENSMUSG00000104887	21.0103	45.4924	-1.1225	0.0266983	0.079066	down	yes	Gm43158
ENSMUSG00000102919	11.3456	1.5496	2.8462	0.0265511	0.0787058	up	yes	Gm37726
ENSMUSG00000019659	161.637	46.1205	1.8051	0.0265222	0.0786329	up	yes	Ccdc12
ENSMUSG00000047557	11.4273	2.6299	2.0713	0.0264872	0.0785541	up	yes	Lxn
ENSMUSG00000028445	61.4796	21.1486	1.5272	0.026362	0.0782485	up	yes	Enho
ENSMUSG00000044017	19.7662	8.3614	1.2458	0.026223	0.0779243	up	yes	Adgrd1
ENSMUSG00000031860	20.6211	4.5133	2.1206	0.0261805	0.0778574	up	yes	Pbx4
ENSMUSG00000029096	22.2495	9.2688	1.2938	0.0261284	0.0777631	up	yes	Htra3
ENSMUSG00000041536	1.8422	8.6697	-2.1789	0.0261003	0.0777631	down	yes	Serpina3a
ENSMUSG00000051499	4.7048	25.9671	-2.4547	0.0260619	0.0776927	down	yes	Zfp786
ENSMUSG00000029725	15.6187	0.9162	4.1706	0.0260426	0.0776477	up	yes	Ppp1r35
ENSMUSG00000084817	48.6718	23.9735	1.0196	0.0260412	0.0776477	up	yes	Gm5526
ENSMUSG00000120681	28.8299	10.2679	1.4349	0.0259587	0.0774477	up	yes	2610029K11Rik
ENSMUSG00000071715	48.6378	22.5341	1.0941	0.0259269	0.0773653	up	yes	Ncf4
ENSMUSG00000105345	15.993	5.89	1.4319	0.025926	0.0773653	up	yes	BC030343
ENSMUSG00000057913	0	4.1284	-4.2176	0.0256815	0.0767201	down	yes	Gm10032
ENSMUSG00000072640	328.07	111.707	1.5556	0.0255565	0.0763811	up	yes	Lyrm9
ENSMUSG00000051890	3.8619	12.3393	-1.615	0.0255167	0.0762896	down	yes	Klhdc1
ENSMUSG00000121471	0.4406	12.9657	-4.9447	0.0254665	0.0761641	down	yes	Gm3912
ENSMUSG00000050288	2.2849	0	3.3776	0.0254592	0.0761547	up	yes	Fzd2
ENSMUSG00000060924	0	2.3072	-3.2699	0.0254347	0.0760936	down	yes	Csmd1
ENSMUSG00000037860	72.0541	25.6028	1.514	0.0252226	0.0755694	up	yes	Aim2
ENSMUSG00000051314	0	3.7525	-4.1519	0.0251711	0.0754396	down	yes	Ffar2
ENSMUSG00000031698	12.479	40.4075	-1.6855	0.0250912	0.0752613	down	yes	Mylk3
ENSMUSG00000000320	2.8919	9.7413	-1.6534	0.0250705	0.0752114	down	yes	Alox12
ENSMUSG00000087556	12.3459	37.8568	-1.6079	0.0250279	0.0750959	down	yes	Gm15764
ENSMUSG00000116590	10.6238	2.1774	2.2212	0.0249397	0.0748678	up	yes	Gm53028
ENSMUSG00000024891	28.6548	9.7245	1.5732	0.0248352	0.0745784	up	yes	Slc29a2
ENSMUSG00000066705	6.9263	0.9417	2.6568	0.024798	0.0744789	up	yes	Fxyd6
ENSMUSG00000024109	43.4667	94.5576	-1.1197	0.0247842	0.0744529	down	yes	Nrxn1
ENSMUSG00000104204	18.1144	40.5059	-1.1673	0.0247634	0.0744281	down	yes	Gm37397
ENSMUSG00000107785	23.4343	48.1967	-1.0438	0.024765	0.0744281	down	yes	Gm45083
ENSMUSG00000038602	1.7959	0	3.1164	0.0246172	0.0740444	up	yes	Slc35f1
ENSMUSG00000024987	20.8409	4.8041	2.1191	0.0245395	0.0738228	up	yes	Cyp26a1
ENSMUSG00000039477	533.829	232.543	1.1973	0.0245094	0.0737561	up	yes	Tnrc18
ENSMUSG00000042757	0.3963	3.4243	-3.0602	0.0244107	0.0734952	down	yes	Tmem108
ENSMUSG00000120597	0.3963	4.4846	-3.3946	0.0243744	0.0734338	down	yes	Gm56890
ENSMUSG00000019433	54.8075	22.3787	1.2761	0.0242405	0.0730543	up	yes	Gipc1
ENSMUSG00000048251	2.4623	7.1457	-1.6566	0.0241837	0.0729069	down	yes	Bcl11b
ENSMUSG00000120969	7.2892	1.4054	2.2503	0.0241443	0.0728001	up	yes	Gm56813
ENSMUSG00000030708	1.5851	14.8622	-3.2215	0.0241042	0.0727028	down	yes	Dnajb13
ENSMUSG00000010476	2.9029	0	3.6662	0.0240121	0.0724844	up	yes	Ebf3
ENSMUSG00000084844	8.0314	16.8534	-1.0572	0.0240015	0.0724641	down	yes	Hoxb3os
ENSMUSG00000121506	3722.3	1770.32	1.0722	0.023986	0.0724293	up	yes	EDL04494.1
ENSMUSG00000001517	8.7372	24.1291	-1.4697	0.0239006	0.0722402	down	yes	Foxm1
ENSMUSG00000085834	51.6725	21.6424	1.2689	0.0239038	0.0722402	up	yes	Gm15622
ENSMUSG00000006589	190.425	49.8127	1.9255	0.0238495	0.0721233	up	yes	Aprt
ENSMUSG00000027075	42.3399	87.3614	-1.0557	0.023834	0.0720884	down	yes	Slc43a1
ENSMUSG00000112547	22.0127	7.2612	1.6401	0.0237511	0.071903	up	yes	Gm47096
ENSMUSG00000028459	68.0168	32.3069	1.0716	0.0236649	0.0716888	up	yes	Cd72
ENSMUSG00000096078	0	1.8834	-3.3406	0.0236414	0.0716469	down	yes	Ighv1-62-2
ENSMUSG00000063765	7.1267	1.0915	2.6074	0.0235448	0.0713777	up	yes	Chadl
ENSMUSG00000060380	2.8626	0	3.6558	0.0234115	0.0710434	up	yes	C030014I23Rik
ENSMUSG00000001039	1.3996	6.6508	-2.126	0.0233222	0.0708422	down	yes	B9d1
ENSMUSG00000079283	20.97	7.2587	1.5347	0.0233003	0.0707876	up	yes	2310009B15Rik
ENSMUSG00000020493	2.9827	11.7633	-1.9436	0.0231105	0.0703153	down	yes	Prr11
ENSMUSG00000041245	6.3282	0.9162	2.9364	0.023089	0.0702647	up	yes	Wnk3
ENSMUSG00000041809	4.488	0.4581	3.3425	0.0230901	0.0702647	up	yes	Efhc1
ENSMUSG00000018362	120.481	50.2469	1.2569	0.0230288	0.0701246	up	yes	Kpna2
ENSMUSG00000025226	14.5734	2.6467	2.4384	0.022947	0.0699216	up	yes	Fbxl15
ENSMUSG00000101122	24.3873	7.3353	1.666	0.0229348	0.069896	up	yes	Gm17971
ENSMUSG00000110520	1.8422	15.8966	-3.0656	0.0229102	0.0698325	down	yes	Gm45776
ENSMUSG00000066877	58.3607	26.5806	1.125	0.0228704	0.0697344	up	yes	Nck2
ENSMUSG00000094156	18.3666	45.0844	-1.2897	0.0228118	0.0695808	down	yes	Sult2a7
ENSMUSG00000121118	4.1271	20.5492	-2.2945	0.0227253	0.0693721	down	yes	Gm56734
ENSMUSG00000039981	16.6654	37.2633	-1.165	0.0227114	0.0693412	down	yes	Zc3h12d
ENSMUSG00000116812	4.9196	16.0138	-1.705	0.0226964	0.0693167	down	yes	Gm2792
ENSMUSG00000053560	95.2055	36.2606	1.3801	0.0226038	0.0691156	up	yes	Ier2
ENSMUSG00000027196	16.6988	4.1707	2.0302	0.0225249	0.0689086	up	yes	Alkbh3os1
ENSMUSG00000079293	26.4553	54.2997	-1.0322	0.0225034	0.0688659	down	yes	Clec7a
ENSMUSG00000108435	11.3779	0.6278	3.9884	0.0224949	0.0688511	up	yes	Gm45051
ENSMUSG00000030364	1.4923	7.6524	-2.3878	0.0223418	0.068519	down	yes	Clec2h
ENSMUSG00000026039	3.1621	15.5277	-2.32	0.0223167	0.0684649	down	yes	Sgo2a
ENSMUSG00000024064	7.6895	3.2234	1.4808	0.0223033	0.0684437	up	yes	Galnt14
ENSMUSG00000092241	18.8386	5.8621	1.6772	0.022239	0.068272	up	yes	Gm20522
ENSMUSG00000103898	32.2922	10.7229	1.5547	0.0221896	0.0681315	up	yes	Gm30238
ENSMUSG00000035455	0.8369	6.3226	-2.9662	0.0220581	0.0677842	down	yes	Fignl1
ENSMUSG00000004667	285.092	92.8676	1.6131	0.0220068	0.0676379	up	yes	Polr2e
ENSMUSG00000095457	0	3.2745	-3.9476	0.0219085	0.0673892	down	yes	Gvin-ps5
ENSMUSG00000044338	1.9813	0	3.1331	0.0219019	0.0673828	up	yes	Aplnr
ENSMUSG00000021253	18.4867	7.7679	1.1957	0.0218375	0.0672183	up	yes	Tgfb3
ENSMUSG00000024526	1.931	0	3.1294	0.0217936	0.0671057	up	yes	Cidea
ENSMUSG00000090256	0	2.8108	-3.757	0.0217705	0.0670571	down	yes	Alms1-ps1
ENSMUSG00000044086	13.7505	2.1631	2.7184	0.0215952	0.0665724	up	yes	Lmod3
ENSMUSG00000038379	2.0257	13.2706	-2.7301	0.0215738	0.0665289	down	yes	Ttk
ENSMUSG00000018924	13.5834	1.6994	3.0468	0.0215521	0.066473	up	yes	Alox15
ENSMUSG00000013155	10.3292	2.4826	2.0843	0.0215446	0.066461	up	yes	Enkd1
ENSMUSG00000031662	5.3692	18.9573	-1.8482	0.0214728	0.0662617	down	yes	Snx20
ENSMUSG00000006931	8.6131	2.4826	1.837	0.0214533	0.0662125	up	yes	P3h4
ENSMUSG00000020566	0	1.5695	-3.1674	0.021435	0.0661783	down	yes	Atp6v1c2
ENSMUSG00000076543	1.0497	5.8844	-2.3558	0.0213048	0.0658426	down	yes	Igkv4-74
ENSMUSG00000111253	73.7549	27.6803	1.4274	0.0212723	0.0657716	up	yes	Gm34654
ENSMUSG00000076655	1.3219	6.4923	-2.4227	0.0212611	0.0657513	down	yes	Ighv4-1
ENSMUSG00000105434	25.6334	4.7086	2.343	0.0212519	0.0657341	up	yes	Gm43359
ENSMUSG00000063802	69.984	22.2814	1.6605	0.0212401	0.0657085	up	yes	Hspbp1
ENSMUSG00000114370	9.9753	36.3432	-1.8682	0.0211797	0.0655546	down	yes	Gm46411
ENSMUSG00000022833	24.4984	52.1622	-1.0743	0.0211301	0.0654233	down	yes	Ccdc14
ENSMUSG00000007097	16.7018	8.4968	1.0338	0.0209454	0.0649712	up	yes	Atp1a2
ENSMUSG00000028634	47.6941	16.424	1.511	0.0209062	0.0648714	up	yes	Hivep3
ENSMUSG00000091421	5.1514	85.2847	-4.05	0.0207473	0.0644218	down	yes	Gm4202
ENSMUSG00000114016	4.6674	18.2461	-2.001	0.0206683	0.0642415	down	yes	Gm47258
ENSMUSG00000074892	1.8866	0	3.1296	0.0206535	0.0642063	up	yes	B3galt5
ENSMUSG00000039315	0	2.7741	-3.6779	0.0205843	0.0640233	down	yes	Clnk
ENSMUSG00000078154	0	24.5753	-6.8194	0.0205664	0.064	down	yes	Cdk2ap1rt
ENSMUSG00000025171	51.7038	21.0864	1.2827	0.0205468	0.0639501	up	yes	Ubtd1
ENSMUSG00000029651	4.5697	27.2507	-2.5699	0.0204391	0.0636579	down	yes	Mtus2
ENSMUSG00000061742	1.8886	0	3.1301	0.0204321	0.0636468	up	yes	Slc22a12
ENSMUSG00000076680	0	2.7653	-3.5754	0.0204202	0.0636204	down	yes	Ighv6-6
ENSMUSG00000120409	9.3149	0.9274	3.46	0.0203853	0.0635332	up	yes	Gm56519
ENSMUSG00000102018	19.519	6.1473	1.724	0.0203784	0.0635222	up	yes	Iqank1
ENSMUSG00000006345	1.8886	0	3.1303	0.0202886	0.0632851	up	yes	Ggt1
ENSMUSG00000026175	5.3079	23.8966	-2.1416	0.0202825	0.063277	down	yes	Vil1
ENSMUSG00000037474	5.4156	19.4171	-1.8606	0.0202603	0.0632183	down	yes	Dtl
ENSMUSG00000106237	5.4803	0	4.6257	0.0201307	0.0628992	up	yes	Gm8066
ENSMUSG00000005447	23.8469	8.6529	1.4603	0.0201079	0.0628386	up	yes	Pafah1b3
ENSMUSG00000021569	27.8465	6.956	2.0077	0.0200953	0.0628096	up	yes	Trip13
ENSMUSG00000026628	50.5326	18.4341	1.4433	0.0200867	0.0627936	up	yes	Atf3
ENSMUSG00000113258	0	7.3854	-5.0749	0.0200816	0.0627881	down	yes	Gm7446
ENSMUSG00000044165	22.0841	8.3558	1.3852	0.0200039	0.0625878	up	yes	Bcl2l15
ENSMUSG00000078747	32.2926	15.1676	1.0889	0.0199115	0.0623514	up	yes	Gm20878
ENSMUSG00000062470	21.5363	5.0813	2.1001	0.0198161	0.0621209	up	yes	Fbxl12os
ENSMUSG00000029408	40.9849	13.8157	1.567	0.0197111	0.0618817	up	yes	Abcb9
ENSMUSG00000052353	3.2588	0	3.8486	0.0196953	0.0618424	up	yes	Cemip
ENSMUSG00000070720	12.5123	1.5695	2.8256	0.0196891	0.0618336	up	yes	Tmem200b
ENSMUSG00000032718	20.0474	42.4671	-1.0956	0.0196837	0.0618272	down	yes	Mansc1
ENSMUSG00000104802	4.6121	15.9564	-1.7754	0.0196826	0.0618272	down	yes	Gm5869
ENSMUSG00000021850	3.6975	9.0259	-1.4131	0.01965	0.0617853	down	yes	Ccdc198
ENSMUSG00000030432	2192.43	1054	1.0562	0.0196216	0.0617163	up	yes	Rpl28
ENSMUSG00000025665	0	2.0077	-3.1981	0.0195909	0.06163	down	yes	Rps6ka6
ENSMUSG00000021880	2.8586	10.0496	-1.851	0.01958	0.0616197	down	yes	Rnase6
ENSMUSG00000046191	1.0961	6.6564	-2.5303	0.0195842	0.0616197	down	yes	Pcdhb20
ENSMUSG00000078350	78.7995	36.2837	1.0908	0.0194905	0.0613686	up	yes	Smim1
ENSMUSG00000057836	55.0194	120.227	-1.1249	0.0194016	0.0611389	down	yes	Xlr3a
ENSMUSG00000085936	0	2.7653	-3.5717	0.019394	0.0611255	down	yes	2610307P16Rik
ENSMUSG00000022754	10.2829	43.9224	-2.0922	0.019349	0.0610251	down	yes	Tmem45a
ENSMUSG00000027514	93.0961	188.577	-1.0188	0.0193065	0.060912	down	yes	Zbp1
ENSMUSG00000059013	56.612	27.6441	1.0092	0.01925	0.0607547	up	yes	Sh2d3c
ENSMUSG00000053214	1.1868	7.7137	-2.6808	0.0192005	0.0606192	down	yes	Gm9899
ENSMUSG00000062382	40.3552	12.0996	1.735	0.0191775	0.0605673	up	yes	Ftl1-ps1
ENSMUSG00000049630	11.5454	25.7551	-1.1664	0.0191698	0.0605638	down	yes	C1ql3
ENSMUSG00000107756	12.8713	3.0936	2.0346	0.0190146	0.0601662	up	yes	Gm44164
ENSMUSG00000003344	158.456	73.4325	1.0972	0.0189379	0.059944	up	yes	Btbd2
ENSMUSG00000096221	23.036	7.889	1.5655	0.018913	0.0598856	up	yes	1500002C15Rik
ENSMUSG00000116733	3.0774	0	3.7934	0.0187761	0.0595064	up	yes	6330408M09Rik
ENSMUSG00000079415	20.1141	6.3282	1.705	0.01876	0.0594831	up	yes	Cntf
ENSMUSG00000034121	57.5764	25.4754	1.1556	0.018704	0.0593361	up	yes	Mks1
ENSMUSG00000087187	15.4786	2.4857	2.5647	0.0186182	0.0591044	up	yes	Gm13431
ENSMUSG00000073423	87.9136	41.7689	1.0593	0.0185943	0.0590489	up	yes	Zfp414
ENSMUSG00000044081	13.5307	37.9592	-1.4935	0.018405	0.0585084	down	yes	Zfp85os
ENSMUSG00000038797	40.2775	12.0016	1.6988	0.0183835	0.0584499	up	yes	Zscan2
ENSMUSG00000019894	0	1.5695	-3.1886	0.0183652	0.0584019	down	yes	Slc6a15
ENSMUSG00000026639	19.516	76.9864	-1.991	0.0182214	0.0580359	down	yes	Lamb3
ENSMUSG00000086119	12.9086	4.1707	1.6858	0.0182218	0.0580359	up	yes	Gm2415
ENSMUSG00000113262	7.2428	0.6278	3.2747	0.0181813	0.057947	up	yes	Gm48551
ENSMUSG00000121464	122.975	56.0553	1.1331	0.0180654	0.0576373	up	yes	XP_021077793.1
ENSMUSG00000105402	5.8059	1.0915	2.2076	0.0179963	0.0574867	up	yes	Gm3716
ENSMUSG00000014030	5.1748	21.4825	-2.0377	0.0179717	0.0574377	down	yes	Pax5
ENSMUSG00000013584	8.489	1.8834	1.8637	0.0179209	0.0572953	up	yes	Aldh1a2
ENSMUSG00000090626	18.6751	41.8471	-1.1571	0.0179018	0.0572641	down	yes	Tex9
ENSMUSG00000054383	9.7535	2.7909	1.8088	0.0178873	0.0572275	up	yes	Pnma1
ENSMUSG00000100680	16.4983	4.0521	1.986	0.0178522	0.0571396	up	yes	1810044D09Rik
ENSMUSG00000111485	8.487	27.6519	-1.7153	0.0178358	0.0571024	down	yes	Gm48443
ENSMUSG00000031756	14.1841	31.8856	-1.1632	0.0177391	0.0568621	down	yes	Cenpn
ENSMUSG00000000884	31.48	11.3419	1.4525	0.017679	0.056679	up	yes	Gnb1l
ENSMUSG00000001227	20.3015	7.5838	1.4235	0.0176692	0.0566761	up	yes	Sema6b
ENSMUSG00000114409	11.4383	0.6278	3.9758	0.0176107	0.0565092	up	yes	Gm9042
ENSMUSG00000099759	14.1821	2.3328	2.5922	0.0174941	0.056184	up	yes	1700030C10Rik
ENSMUSG00000024349	28.1047	65.5942	-1.2187	0.0174621	0.0561009	down	yes	Sting1
ENSMUSG00000030428	67.7312	33.2598	1.0209	0.0174564	0.0560921	up	yes	Ttyh1
ENSMUSG00000020921	92.8916	45.295	1.0237	0.0173932	0.0559184	up	yes	Tmem101
ENSMUSG00000038260	81.1938	30.4466	1.4151	0.0173653	0.055858	up	yes	Trpm4
ENSMUSG00000034949	35.4866	11.3283	1.6124	0.0173562	0.0558385	up	yes	Zfr2
ENSMUSG00000073412	14.7075	3.5629	2.0438	0.0173436	0.0558271	up	yes	Lst1
ENSMUSG00000106871	0	4.1484	-4.2443	0.0173163	0.0557671	down	yes	Gm3289
ENSMUSG00000038917	11.516	40.7043	-1.8257	0.0171637	0.0553639	down	yes	EDL22052.1
ENSMUSG00000061286	295.492	126.665	1.2164	0.0171551	0.0553529	up	yes	Exosc5
ENSMUSG00000022335	19.3296	42.6381	-1.1364	0.0170917	0.055209	down	yes	Zfat
ENSMUSG00000079110	36.7605	3.4274	3.3777	0.0170914	0.055209	up	yes	Capn3
ENSMUSG00000076547	0	3.2066	-3.8154	0.0169658	0.0548984	down	yes	Igkv4-70
ENSMUSG00000001583	1.0961	7.355	-2.6256	0.0169313	0.0548255	down	yes	Tnk1
ENSMUSG00000121796	48.5437	22.8813	1.0982	0.0169205	0.0548001	up	yes	EDL01438.1
ENSMUSG00000048200	16.7008	2.8108	2.4969	0.016917	0.0547982	up	yes	Cracr2b
ENSMUSG00000113769	14.0267	36.8528	-1.3939	0.0168764	0.0546886	down	yes	5033406O09Rik
ENSMUSG00000036136	0.8813	4.6799	-2.6926	0.0168281	0.0545676	down	yes	Fam110c
ENSMUSG00000061086	27.0878	8.1861	1.7405	0.0166912	0.054181	up	yes	Myl4
ENSMUSG00000021572	24.1895	62.4569	-1.3675	0.0166621	0.0541057	down	yes	Cep72
ENSMUSG00000086561	26.1831	6.0119	2.125	0.0166493	0.054083	up	yes	Gm15540
ENSMUSG00000073867	29.6324	10.7905	1.4717	0.016618	0.0539909	up	yes	AA474408
ENSMUSG00000029594	102.742	327.953	-1.6742	0.0165464	0.0538057	down	yes	Rbm19
ENSMUSG00000093507	15.4726	2.7709	2.5669	0.0164818	0.053624	up	yes	Gm20627
ENSMUSG00000021567	4.4416	0.4637	3.3271	0.0163281	0.0531707	up	yes	Nkd2
ENSMUSG00000021614	0.7925	5.8869	-2.8649	0.0163257	0.0531707	down	yes	Vcan
ENSMUSG00000114512	31.2902	68.5164	-1.1261	0.0161527	0.052674	down	yes	Gm47348
ENSMUSG00000063696	355.443	52.9669	2.7406	0.0160755	0.0524501	up	yes	Gm8730
ENSMUSG00000004937	501.419	197.71	1.3393	0.0160247	0.0523122	up	yes	Sgta
ENSMUSG00000078572	23.3953	5.2367	2.2054	0.0159867	0.0522066	up	yes	Ndufaf8
ENSMUSG00000097177	38.1568	76.517	-1.0103	0.015963	0.0521571	down	yes	9330159M07Rik
ENSMUSG00000032122	27.519	63.9904	-1.2082	0.0159544	0.052138	down	yes	Slc37a2
ENSMUSG00000103939	0	2.9295	-3.7232	0.0159514	0.052138	down	yes	Ighv3-4
ENSMUSG00000106867	21.1768	7.2643	1.5511	0.0158897	0.0519728	up	yes	Gm43800
ENSMUSG00000007610	117.5	52.8941	1.1358	0.0158468	0.0518599	up	yes	Gtpbp3
ENSMUSG00000096472	20.1291	6.176	1.6815	0.0157831	0.0516881	up	yes	Cdkn2d
ENSMUSG00000043088	5.7121	0.9162	2.8437	0.0157683	0.051649	up	yes	Il17re
ENSMUSG00000049892	4.5363	0.3139	3.3438	0.0157309	0.0515538	up	yes	Rasd1
ENSMUSG00000026069	0.6998	9.3483	-3.6083	0.0156511	0.0513739	down	yes	Il1rl1
ENSMUSG00000051518	140.488	63.2158	1.1533	0.0156503	0.0513739	up	yes	Rps19bp1
ENSMUSG00000056290	29.3886	7.2332	2.0452	0.015653	0.0513739	up	yes	Ms4a4b
ENSMUSG00000082045	0	31.3669	-7.1728	0.0156422	0.0513726	down	yes	Gm11585
ENSMUSG00000007950	44.8029	16.0019	1.4737	0.0156231	0.0513284	up	yes	Abhd8
ENSMUSG00000045689	0	3.5317	-3.9815	0.0156074	0.0512857	down	yes	Pcdhb4
ENSMUSG00000048620	2.6348	21.4282	-3.0058	0.0156011	0.0512744	down	yes	Or6z3
ENSMUSG00000027955	4.9176	14.2913	-1.536	0.0155279	0.0510975	down	yes	Gask1b
ENSMUSG00000030789	34.0307	10.0265	1.7945	0.0155197	0.0510796	up	yes	Itgax
ENSMUSG00000078496	0.3499	5.2654	-3.6607	0.015472	0.0509464	down	yes	Zfp982
ENSMUSG00000036599	2.2849	12.3687	-2.4196	0.0154374	0.050845	down	yes	Chst12
ENSMUSG00000038583	14.5314	1.8324	3.0869	0.0153927	0.0507067	up	yes	Pln
ENSMUSG00000002257	6.2475	0.4637	3.8444	0.0153749	0.0506752	up	yes	Def6
ENSMUSG00000112925	9.5113	0.6278	3.6764	0.0153746	0.0506752	up	yes	Gm31763
ENSMUSG00000101438	4.3065	0	4.267	0.0152721	0.0503815	up	yes	Gm19412
ENSMUSG00000004610	3350.91	1551.63	1.1105	0.0152167	0.0502258	up	yes	Etfb
ENSMUSG00000060600	96.048	46.4453	1.0465	0.0152093	0.0502258	up	yes	Eno3
ENSMUSG00000018906	85.8032	175.841	-1.032	0.0151142	0.0499559	down	yes	P4ha2
ENSMUSG00000055805	43.1762	20.7294	1.0865	0.0150794	0.0498886	up	yes	Fmnl1
ENSMUSG00000116270	4.3045	29.4694	-2.7856	0.0150171	0.0497181	down	yes	Gm1600
ENSMUSG00000043421	49.9056	18.1457	1.4381	0.0148759	0.0493305	up	yes	Hilpda
ENSMUSG00000120105	15.3305	3.3931	2.2228	0.0147967	0.0491031	up	yes	Gm57117
ENSMUSG00000037613	17.0073	45.2631	-1.4033	0.0147825	0.0490648	down	yes	Tnfrsf23
ENSMUSG00000073599	9.8039	24.7528	-1.3225	0.0147612	0.0490029	down	yes	Ecscr
ENSMUSG00000006930	74.489	35.6403	1.0754	0.0147457	0.0489692	up	yes	Hap1
ENSMUSG00000096150	0	2.316	-3.4474	0.0146387	0.048649	down	yes	Ighv1-85
ENSMUSG00000001175	4805.19	2182.68	1.1386	0.0146196	0.0486029	up	yes	Calm1
ENSMUSG00000040540	0.6998	8.206	-3.4368	0.0146151	0.0485965	down	yes	Ctdsp2-ps
ENSMUSG00000021259	77.1408	29.929	1.3548	0.0145871	0.0485299	up	yes	Cyp46a1
ENSMUSG00000114024	2.1458	16.0967	-2.8364	0.014553	0.0484427	down	yes	Gm46336
ENSMUSG00000022025	49.6328	112.719	-1.1751	0.0144242	0.0480604	down	yes	Cnmd
ENSMUSG00000046178	3.2882	0	3.9132	0.0144277	0.0480604	up	yes	Nxph1
ENSMUSG00000038508	37.2265	9.2608	2.0148	0.0143541	0.0478669	up	yes	Gdf15
ENSMUSG00000006435	7.3779	0.9162	3.1645	0.0143409	0.0478403	up	yes	Neurl1a
ENSMUSG00000029330	23.3776	5.7091	2.0305	0.0142978	0.0477138	up	yes	Cds1
ENSMUSG00000037979	0	4.1228	-4.2046	0.0142641	0.0476099	down	yes	Ccdc92
ENSMUSG00000014243	52.6838	24.8442	1.0903	0.0142034	0.0474414	up	yes	Zswim7
ENSMUSG00000042854	28.4694	8.9294	1.732	0.0141713	0.0473514	up	yes	Trp53rkb
ENSMUSG00000073435	65.6481	15.7843	2.0566	0.0141652	0.0473398	up	yes	Nme3
ENSMUSG00000018581	9.6494	1.2357	2.9631	0.0141152	0.0471984	up	yes	Dnah11
ENSMUSG00000069893	15.7268	41.2616	-1.3711	0.0140377	0.0469731	down	yes	9930111J21Rik1
ENSMUSG00000023737	0	6.4923	-4.8985	0.0139884	0.0468338	down	yes	1700082M22Rik
ENSMUSG00000121142	41.0133	96.5476	-1.2378	0.0138195	0.046403	down	yes	Gm57061
ENSMUSG00000113322	28.3369	12.3743	1.1786	0.0138083	0.0463738	up	yes	Gm48492
ENSMUSG00000016344	177.724	75.7214	1.2295	0.0137617	0.0462679	up	yes	Ppdpf
ENSMUSG00000114835	29.9957	9.7269	1.6556	0.0137444	0.046218	up	yes	Gm48194
ENSMUSG00000009394	2.3756	0	3.3979	0.0136584	0.0459626	up	yes	Syn2
ENSMUSG00000035407	2.553	0	3.4198	0.0135999	0.0457822	up	yes	Kank4
ENSMUSG00000041078	3.9123	18.2045	-2.2091	0.0135085	0.0455162	down	yes	Grid1
ENSMUSG00000093979	0	4.6201	-4.3743	0.0134913	0.0454666	down	yes	Gm2237
ENSMUSG00000040990	28.1501	59.1197	-1.0622	0.0133543	0.0451122	down	yes	Sh3kbp1
ENSMUSG00000051498	30.426	102.653	-1.7591	0.0133333	0.0450495	down	yes	Tlr6
ENSMUSG00000012350	12.2752	53.1453	-2.1208	0.0132888	0.044937	down	yes	Ehf
ENSMUSG00000043029	3.8769	0	4.0775	0.01327	0.0448932	up	yes	Trpv3
ENSMUSG00000087357	54.7598	17.4518	1.6672	0.0131989	0.0446689	up	yes	Gm12498
ENSMUSG00000043496	2.1921	8.5024	-1.7965	0.0131744	0.0446023	down	yes	Tril
ENSMUSG00000022439	20.0254	46.9212	-1.2369	0.0131461	0.0445393	down	yes	Parvg
ENSMUSG00000052496	24.971	54.3153	-1.1185	0.0131451	0.0445393	down	yes	Pkdrej
ENSMUSG00000111082	10.4219	1.3743	3.0361	0.0131419	0.0445393	up	yes	Gm30934
ENSMUSG00000110575	22.1841	6.6508	1.7284	0.0130829	0.0443742	up	yes	6330537M06Rik
ENSMUSG00000024313	1.3996	6.1928	-2.0237	0.0129472	0.0439544	down	yes	Mep1b
ENSMUSG00000019689	48.8576	14.6364	1.7184	0.0128934	0.0438039	up	yes	Fmc1
ENSMUSG00000041073	8.983	0.6278	3.5644	0.0128739	0.0437619	up	yes	Nacad
ENSMUSG00000040219	15.5857	6.5035	1.3051	0.0128517	0.0437104	up	yes	Ttc12
ENSMUSG00000005360	2.6438	12.8852	-2.3759	0.012778	0.043516	down	yes	Slc1a3
ENSMUSG00000024302	3.6067	13.752	-2.0081	0.0127307	0.043379	down	yes	Dtna
ENSMUSG00000009418	46.1677	107.978	-1.2371	0.0127074	0.0433155	down	yes	Nav1
ENSMUSG00000030587	25.9049	5.2566	2.313	0.0126818	0.0432443	up	yes	2200002D01Rik
ENSMUSG00000036887	256.231	112.358	1.186	0.0126495	0.0431502	up	yes	C1qa
ENSMUSG00000085156	103.094	49.0074	1.0729	0.0126331	0.0431099	up	yes	Snhg15
ENSMUSG00000023990	47.6294	19.3464	1.3195	0.0125996	0.0430196	up	yes	Tfeb
ENSMUSG00000099338	62.0106	28.0725	1.1664	0.0125794	0.0429586	up	yes	2810030D12Rik
ENSMUSG00000095385	92.4207	24.419	1.9298	0.0125181	0.0427889	up	yes	D630033O11Rik
ENSMUSG00000106705	32.2915	6.5998	2.3252	0.0124908	0.0427351	up	yes	Gm2602
ENSMUSG00000020782	180.062	78.5694	1.1904	0.0124858	0.0427262	up	yes	Llgl2
ENSMUSG00000114104	3.1217	15.3142	-2.2808	0.012442	0.0425839	down	yes	Gm47585
ENSMUSG00000039533	51.9023	24.9065	1.0546	0.0123657	0.0423544	up	yes	Mmd2
ENSMUSG00000055541	27.2712	64.0646	-1.2365	0.0123406	0.0422841	down	yes	Lair1
ENSMUSG00000029605	25.0297	64.8711	-1.369	0.012306	0.0421813	down	yes	Oas1b
ENSMUSG00000039715	50.2035	17.3404	1.4792	0.012302	0.0421753	up	yes	Dync2i2
ENSMUSG00000040537	45.1501	12.9311	1.8101	0.0122927	0.042167	up	yes	Adam22
ENSMUSG00000045326	0	4.479	-4.3595	0.012269	0.0421092	down	yes	Fndc7
ENSMUSG00000048731	236.663	100.263	1.2302	0.0122618	0.0420923	up	yes	Ggnbp1
ENSMUSG00000085337	22.1698	5.8757	1.9385	0.0122516	0.042073	up	yes	Gm15964
ENSMUSG00000029720	133.655	51.1315	1.3939	0.0121008	0.0416325	up	yes	Gm20605
ENSMUSG00000020639	4.2602	13.9351	-1.713	0.0120197	0.0414077	down	yes	Pfn4
ENSMUSG00000024036	81.1434	34.8342	1.2191	0.0119732	0.0412629	up	yes	Slc37a1
ENSMUSG00000056427	1.1424	6.4811	-2.45	0.0119347	0.0411457	down	yes	Slit3
ENSMUSG00000064339	43.5804	17.8111	1.2934	0.0119283	0.0411388	up	yes	mt-Rnr2
ENSMUSG00000042515	6.4743	27.5169	-2.1261	0.0118883	0.0410471	down	yes	Pwwp3b
ENSMUSG00000098021	4.8379	0	4.4271	0.0118857	0.0410456	up	yes	Gm9522
ENSMUSG00000095589	0	2.4969	-3.6211	0.0118566	0.040953	down	yes	Ighv1-55
ENSMUSG00000029061	18.8739	4.9627	1.9095	0.0117596	0.0406332	up	yes	Mmp23
ENSMUSG00000070867	2.8142	9.1047	-1.6187	0.0117522	0.040615	down	yes	Trabd2b
ENSMUSG00000045128	2747.19	1109.96	1.3067	0.0116492	0.0403121	up	yes	Rpl18a
ENSMUSG00000086043	8.8822	0	5.3127	0.0116179	0.040219	up	yes	Gm12473
ENSMUSG00000058794	1.8886	18.0348	-3.2262	0.0115902	0.0401305	down	yes	Nfe2
ENSMUSG00000027551	83.2031	32.9459	1.3369	0.011575	0.0401125	up	yes	Zfp64
ENSMUSG00000026535	20.4136	56.9985	-1.4797	0.0115214	0.0399577	down	yes	Ifi202b
ENSMUSG00000029086	7.3739	16.8359	-1.1517	0.0115251	0.0399577	down	yes	Prom1
ENSMUSG00000052911	98.9482	49.9666	1.0053	0.0115081	0.0399328	up	yes	Lamb2
ENSMUSG00000026009	11.2458	30.3888	-1.4303	0.0114793	0.0398507	down	yes	Icos
ENSMUSG00000121769	537.163	267.306	1.0089	0.011471	0.0398299	up	yes	EDL36955.1
ENSMUSG00000035478	340.361	151.993	1.1574	0.0114121	0.0396626	up	yes	Mbd3
ENSMUSG00000023904	103.791	32.0906	1.6749	0.0114076	0.0396546	up	yes	Hcfc1r1
ENSMUSG00000120543	0	2.7821	-3.5191	0.0114027	0.0396451	down	yes	Gm33049
ENSMUSG00000033538	62.3532	26.4816	1.223	0.0113791	0.0395855	up	yes	Casp4
ENSMUSG00000086536	18.4533	5.4152	1.7461	0.0113598	0.0395332	up	yes	Gm12264
ENSMUSG00000025868	324.914	116.52	1.4752	0.0113476	0.0395207	up	yes	Higd2a
ENSMUSG00000095199	42.6972	97.0728	-1.1929	0.0113179	0.0394433	down	yes	Zfp967
ENSMUSG00000061062	12.3085	28.2597	-1.1969	0.011294	0.0394006	down	yes	Hdac1-ps
ENSMUSG00000055653	18.6144	7.8865	1.1828	0.0111656	0.0389971	up	yes	Gpc3
ENSMUSG00000039195	66.5881	15.7269	2.1021	0.0111321	0.0389024	up	yes	Bbln
ENSMUSG00000040860	32.5077	9.7405	1.7904	0.0110917	0.038783	up	yes	Crocc
ENSMUSG00000028923	154.437	67.3595	1.2056	0.011047	0.0386561	up	yes	Necap2
ENSMUSG00000031762	26.1411	0.9417	4.6605	0.0109523	0.0383757	up	yes	Mt2
ENSMUSG00000005672	142.271	69.7125	1.018	0.0109459	0.038375	up	yes	Kit
ENSMUSG00000120501	16.3579	49.633	-1.6141	0.0109479	0.038375	down	yes	Gm34911
ENSMUSG00000095007	0	4.1284	-4.1997	0.0109367	0.0383503	down	yes	Igkv12-41
ENSMUSG00000115333	1.0961	8.9581	-2.949	0.0109014	0.038241	down	yes	Gm34590
ENSMUSG00000045176	63.0618	21.8557	1.5386	0.0108983	0.0382375	up	yes	Borcs6
ENSMUSG00000103439	23.5817	4.1795	2.4742	0.0108886	0.0382106	up	yes	Gm7019
ENSMUSG00000022340	1.7495	12.5209	-2.7415	0.0108847	0.0382043	down	yes	Sybu
ENSMUSG00000031530	4.8229	12.2781	-1.3487	0.0108777	0.0381869	down	yes	Dusp4
ENSMUSG00000086825	160.244	75.0423	1.0967	0.0108629	0.0381494	up	yes	Gm15675
ENSMUSG00000083692	3.9123	0	4.1296	0.0107999	0.0379499	up	yes	Gm9575
ENSMUSG00000063011	14.4987	2.4969	2.4541	0.0107624	0.0378471	up	yes	Msln
ENSMUSG00000085704	14.5824	38.6064	-1.3895	0.0107348	0.0377642	down	yes	4921531C22Rik
ENSMUSG00000094094	1.5811	6.6596	-2.1653	0.0106695	0.0375483	down	yes	Igkv5-45
ENSMUSG00000097585	3.6087	20.9811	-2.5439	0.0106714	0.0375483	down	yes	E230029C05Rik
ENSMUSG00000002274	31.8395	9.8998	1.6823	0.0106478	0.0374869	up	yes	Metrn
ENSMUSG00000064043	18.2635	6.3481	1.5042	0.0106337	0.0374443	up	yes	Trerf1
ENSMUSG00000015745	63.006	30.0014	1.0758	0.0106232	0.0374216	up	yes	Plekho1
ENSMUSG00000039005	18.4867	43.3097	-1.2053	0.010616	0.0374166	down	yes	Tlr4
ENSMUSG00000043681	21.7719	2.9494	2.8484	0.0106197	0.0374166	up	yes	Fam25a
ENSMUSG00000110156	61.9574	22.3011	1.5019	0.0105547	0.0372587	up	yes	Gm42067
ENSMUSG00000117226	19.3256	47.8249	-1.2962	0.0105259	0.0371713	down	yes	Gm31235
ENSMUSG00000082321	2.0994	13.771	-2.6271	0.010519	0.037154	down	yes	Gm14253
ENSMUSG00000085527	69.8383	13.3581	2.4016	0.0104542	0.0369676	up	yes	Gm15535
ENSMUSG00000079427	155.249	70.3245	1.1502	0.0104399	0.0369313	up	yes	Mthfsl
ENSMUSG00000025324	6.8596	21.5928	-1.6737	0.0104259	0.036903	down	yes	Atp10a
ENSMUSG00000020692	50.8196	22.811	1.1769	0.0104178	0.0368812	up	yes	Nle1
ENSMUSG00000020471	100.107	48.9982	1.0282	0.0103642	0.0367508	up	yes	Pold2
ENSMUSG00000044694	4.7432	24.6742	-2.3706	0.010365	0.0367508	down	yes	2010007H06Rik
ENSMUSG00000041351	97.4059	42.7672	1.1696	0.0103206	0.0366426	up	yes	Rap1gap
ENSMUSG00000087672	25.8262	5.8757	2.163	0.0103035	0.0365958	up	yes	Gm15122
ENSMUSG00000045275	0	3.7158	-4.1262	0.010283	0.0365585	down	yes	Lca5l
ENSMUSG00000097113	13.8916	2.7996	2.1987	0.0102728	0.0365381	up	yes	Gm19705
ENSMUSG00000117183	19.7478	8.3247	1.2685	0.0102733	0.0365381	up	yes	Gm20008
ENSMUSG00000084824	30.9139	12.8548	1.2415	0.0102456	0.036461	up	yes	Gm16344
ENSMUSG00000121644	259.345	42.6265	2.598	0.0102457	0.036461	up	yes	XP_005335675.1
ENSMUSG00000008384	25.915	9.6146	1.384	0.0101974	0.03631	up	yes	Sertad1
ENSMUSG00000109799	13.3602	2.7741	2.2619	0.0101647	0.0362145	up	yes	Gm45515
ENSMUSG00000024485	29.446	15.6566	1.008	0.0101465	0.0361863	up	yes	Slc4a9
ENSMUSG00000102692	1.7181	14.9422	-3.201	0.0101469	0.0361863	down	yes	Dchs2
ENSMUSG00000104002	16.6988	4.3293	1.9415	0.0101371	0.0361654	up	yes	Gm38336
ENSMUSG00000072612	53.8331	0.9162	5.9303	0.0101028	0.0360637	up	yes	Gm10382
ENSMUSG00000019966	37.7749	93.3107	-1.2944	0.0100192	0.0358068	down	yes	Kitl
ENSMUSG00000086247	13.5117	49.3352	-1.8496	0.00994353	0.035571	down	yes	Gm15787
ENSMUSG00000047502	18.8823	3.4243	2.449	0.00992038	0.035502	up	yes	Mroh7
ENSMUSG00000044042	61.2244	204.667	-1.7487	0.00976535	0.0350356	down	yes	Fmn1
ENSMUSG00000075514	21.8492	3.5716	2.5511	0.00972039	0.0349024	up	yes	Gm13375
ENSMUSG00000103160	0	2.4969	-3.6317	0.00971688	0.0349024	down	yes	C130012C08Rik
ENSMUSG00000069917	80.1908	39.1489	1.0543	0.00971044	0.0348861	up	yes	Hba-a2
ENSMUSG00000039385	6.9059	22.7096	-1.7218	0.00966724	0.0347444	down	yes	Cdh6
ENSMUSG00000117662	7.9043	0	5.1476	0.0096558	0.03471	up	yes	Gm4013
ENSMUSG00000036362	39.8689	81.1288	-1.0279	0.00964741	0.0346867	down	yes	P2ry13
ENSMUSG00000039001	207.007	76.884	1.4158	0.00963731	0.0346639	up	yes	Rps21
ENSMUSG00000019738	51.9823	18.0096	1.5211	0.00956616	0.0344483	up	yes	Polr2i
ENSMUSG00000069892	23.2728	56.9265	-1.2988	0.0095644	0.0344483	down	yes	9930111J21Rik2
ENSMUSG00000022215	30.9516	8.8307	1.82	0.00952474	0.0343192	up	yes	Fitm1
ENSMUSG00000085006	3.5664	31.0489	-3.1245	0.00950981	0.0342721	down	yes	BC021767
ENSMUSG00000021175	5.1858	16.9808	-1.7303	0.00948824	0.0342077	down	yes	Cdca7l
ENSMUSG00000047878	19.7062	5.0869	2.0147	0.00948412	0.0341996	up	yes	A4galt
ENSMUSG00000016918	18.0681	6.9361	1.4418	0.00948091	0.0341947	up	yes	Sulf1
ENSMUSG00000117494	16.956	43.4497	-1.3451	0.00941234	0.0339739	down	yes	Gm49970
ENSMUSG00000039873	21.7315	1.2556	3.9713	0.00938625	0.0338931	up	yes	Neurl2
ENSMUSG00000027692	26.0217	77.3768	-1.5662	0.00936859	0.0338359	down	yes	Tnik
ENSMUSG00000040649	0	6.8714	-4.9651	0.00930395	0.0336486	down	yes	Rimklb
ENSMUSG00000091649	6.2395	21.7954	-1.7923	0.00924185	0.0334568	down	yes	Phf11b
ENSMUSG00000097820	3.6511	0	4.0101	0.00923964	0.0334554	up	yes	E530011L22Rik
ENSMUSG00000027459	27.6611	9.2832	1.5763	0.00920973	0.0333864	up	yes	Fam110a
ENSMUSG00000020758	22.335	5.2479	2.1555	0.00919919	0.0333613	up	yes	Itgb4
ENSMUSG00000053040	13.3239	41.0792	-1.6074	0.00920099	0.0333613	down	yes	Aph1c
ENSMUSG00000038119	19.3739	40.9118	-1.0987	0.00911827	0.0330874	down	yes	Cdon
ENSMUSG00000084899	71.031	27.5864	1.3795	0.00906055	0.0329298	up	yes	Gm15344
ENSMUSG00000070604	33.8016	6.4643	2.3972	0.00902294	0.032806	up	yes	Vsig10l
ENSMUSG00000023191	35.8349	16.5818	1.0969	0.00900541	0.0327634	up	yes	P3h3
ENSMUSG00000018986	0.3963	4.8017	-3.5605	0.00895237	0.0325944	down	yes	Slfn3
ENSMUSG00000066097	0	2.3216	-3.4592	0.00893397	0.0325338	down	yes	Cyp2j11
ENSMUSG00000052105	2.9383	10.663	-1.7571	0.00881461	0.0321563	down	yes	Mtcl1
ENSMUSG00000069733	0	2.7741	-3.6801	0.00879617	0.0320954	down	yes	Ube2u
ENSMUSG00000021207	0	2.7541	-3.465	0.00876563	0.0319954	down	yes	Akr1c21
ENSMUSG00000067297	0	2.6299	-3.6565	0.00876661	0.0319954	down	yes	Ifit1bl2
ENSMUSG00000121256	47.7158	16.8646	1.4979	0.00874897	0.0319611	up	yes	Gm57175
ENSMUSG00000041774	4.2642	0	4.2578	0.00873162	0.0319041	up	yes	Ydjc
ENSMUSG00000037007	131.78	269.676	-1.0297	0.00872336	0.0318865	down	yes	Zfp113
ENSMUSG00000037960	45.5497	19.2173	1.2276	0.00868642	0.0317818	up	yes	Card19
ENSMUSG00000076555	0	2.7797	-3.6809	0.00868395	0.0317803	down	yes	Igkv4-57-1
ENSMUSG00000073888	146.904	64.5094	1.1756	0.00867407	0.0317509	up	yes	Ccl27a
ENSMUSG00000107516	77.3023	36.9893	1.0594	0.00867419	0.0317509	up	yes	Gm30784
ENSMUSG00000042766	14.1561	1.544	3.185	0.00857513	0.0314444	up	yes	Trim46
ENSMUSG00000033847	5.4973	0	4.6192	0.0085676	0.0314409	up	yes	Pla2g4c
ENSMUSG00000078886	12.6584	40.3525	-1.6931	0.00857151	0.0314409	down	yes	Gm2026
ENSMUSG00000117853	8.8299	37.9451	-2.0925	0.00857177	0.0314409	down	yes	Vmn1r88
ENSMUSG00000056978	27.5977	5.7459	2.2446	0.008553	0.0313945	up	yes	Hamp2
ENSMUSG00000035045	17.9196	3.2322	2.4723	0.00855126	0.0313943	up	yes	Zc3h12b
ENSMUSG00000115777	0.3499	8.2316	-4.294	0.00853917	0.0313562	down	yes	Gm32815
ENSMUSG00000050315	26.4323	10.471	1.3723	0.00849562	0.0312149	up	yes	Synpo2
ENSMUSG00000015943	45.6297	0.6278	6.0504	0.008485	0.0311821	up	yes	Bola1
ENSMUSG00000112844	14.4857	1.3743	3.5032	0.00846608	0.031125	up	yes	Gm47036
ENSMUSG00000028063	375.523	180.676	1.0514	0.00844802	0.0310834	up	yes	Lmna
ENSMUSG00000028357	6.7095	17.3735	-1.2646	0.00844237	0.031075	down	yes	Kif12
ENSMUSG00000003345	733.171	224.541	1.7057	0.00838585	0.0308854	up	yes	Csnk1g2
ENSMUSG00000044976	3.5664	0	3.9913	0.00837349	0.0308584	up	yes	Wdr72
ENSMUSG00000038352	5.1918	0	4.5321	0.0083014	0.0306233	up	yes	Arl5c
ENSMUSG00000042961	5.2655	18.7302	-1.7583	0.00827451	0.0305303	down	yes	Egflam
ENSMUSG00000087458	6.2982	0	4.8354	0.00826885	0.0305277	up	yes	Gm13999
ENSMUSG00000034413	15.995	31.1877	-1.0021	0.00824716	0.030456	down	yes	Neurl1b
ENSMUSG00000103088	1.3996	9.484	-2.66	0.00824709	0.030456	down	yes	Pcdhgb6
ENSMUSG00000105315	114.409	54.0141	1.0806	0.00823098	0.0304244	up	yes	Gm18635
ENSMUSG00000090338	14.3799	0.9417	3.7424	0.00818206	0.0302739	up	yes	Gm17081
ENSMUSG00000018599	222.509	98.4894	1.1666	0.00817748	0.0302631	up	yes	Mief2
ENSMUSG00000033581	320.397	137.249	1.226	0.00817695	0.0302631	up	yes	Igf2bp2
ENSMUSG00000104498	103.186	48.7372	1.0952	0.00816554	0.030232	up	yes	Gm37110
ENSMUSG00000026609	4.2602	34.0972	-2.991	0.00815828	0.0302163	down	yes	Ush2a
ENSMUSG00000032006	9.6778	21.7387	-1.1454	0.00810783	0.0300536	down	yes	Pdgfd
ENSMUSG00000061878	2.9383	0	3.7716	0.0080921	0.0300013	up	yes	Sphk1
ENSMUSG00000041841	485.573	217.798	1.1534	0.00806881	0.029921	up	yes	Rpl37
ENSMUSG00000050628	81.1471	35.2622	1.1857	0.00804601	0.0298424	up	yes	Ubald2
ENSMUSG00000002343	59.021	21.2848	1.4457	0.00801167	0.029745	up	yes	Armc6
ENSMUSG00000033728	125.934	59.873	1.0569	0.00799435	0.0297106	up	yes	Lrrc14
ENSMUSG00000020474	169.739	70.377	1.2716	0.00794451	0.0295611	up	yes	Polm
ENSMUSG00000034675	20.4476	7.8522	1.4441	0.00789849	0.0294136	up	yes	Dbn1
ENSMUSG00000023266	46.3759	14.3854	1.6248	0.00788913	0.029388	up	yes	Frs3
ENSMUSG00000106617	19.0744	4.632	2.0218	0.00789003	0.029388	up	yes	Gm36266
ENSMUSG00000063364	2.6811	16.0957	-2.5747	0.0078731	0.0293486	down	yes	3300002I08Rik
ENSMUSG00000094689	0	3.2122	-3.7674	0.00786094	0.0293152	down	yes	Ighv1-81
ENSMUSG00000058163	9.2795	25.4968	-1.4676	0.00785894	0.0293137	down	yes	Gm5431
ENSMUSG00000111326	17.2705	3.1247	2.3678	0.00784802	0.0292788	up	yes	Gm3953
ENSMUSG00000107086	137.769	66.1287	1.0691	0.00782952	0.0292157	up	yes	Gm43808
ENSMUSG00000030588	119.466	44.9383	1.3998	0.0078253	0.0292059	up	yes	Yif1b
ENSMUSG00000034488	0	3.088	-3.8537	0.00774507	0.0289533	down	yes	Edil3
ENSMUSG00000102929	53.8563	22.1205	1.2892	0.00770812	0.0288327	up	yes	Gm37154
ENSMUSG00000024670	19.1765	2.1973	2.9734	0.00770131	0.028819	up	yes	Cd6
ENSMUSG00000019464	45.4206	19.211	1.2447	0.00769054	0.0287845	up	yes	Ptger1
ENSMUSG00000085860	0	4.1707	-4.2442	0.00768729	0.0287782	down	yes	2410003L11Rik
ENSMUSG00000031360	54.0304	137.4	-1.3589	0.00766701	0.0287211	down	yes	Ctps2
ENSMUSG00000021255	5.7231	18.872	-1.7184	0.00763449	0.028627	down	yes	Esrrb
ENSMUSG00000108655	24.973	7.8778	1.6858	0.00760717	0.0285478	up	yes	Gm44949
ENSMUSG00000050511	0.3963	9.8791	-4.5282	0.00757265	0.0284298	down	yes	Oprd1
ENSMUSG00000116518	33.1832	13.14	1.3624	0.00755497	0.0283728	up	yes	Gm49494
ENSMUSG00000040552	19.8569	41.3949	-1.052	0.00752179	0.0282792	down	yes	C3ar1
ENSMUSG00000018648	2.9493	0	3.6404	0.00751662	0.0282713	up	yes	Dusp14
ENSMUSG00000073176	5.6284	15.8606	-1.4905	0.007513	0.0282634	down	yes	Zfp449
ENSMUSG00000120162	50.7215	23.8317	1.0871	0.00741629	0.0279623	up	yes	Gm5817
ENSMUSG00000116858	44.3963	20.4641	1.0945	0.00738775	0.0278718	up	yes	Gm49797
ENSMUSG00000085614	0	3.3875	-3.9214	0.00738094	0.0278518	down	yes	1700123M08Rik
ENSMUSG00000024790	20.453	4.9315	2.0798	0.0073273	0.0276834	up	yes	Sac3d1
ENSMUSG00000055430	5.3692	0.3139	3.5805	0.00731954	0.0276597	up	yes	Nap1l5
ENSMUSG00000001985	0	2.935	-3.7042	0.00727705	0.0275226	down	yes	Grik3
ENSMUSG00000113061	159.902	6.9059	4.505	0.00727728	0.0275226	up	yes	Rps18-ps5
ENSMUSG00000024953	1420.64	628.639	1.1756	0.00724294	0.0274209	up	yes	Prdx5
ENSMUSG00000074240	21.0617	1.2556	3.9098	0.00722731	0.0273842	up	yes	Cib3
ENSMUSG00000007721	139.943	12.8414	3.4255	0.00720752	0.0273204	up	yes	Ccdc124
ENSMUSG00000022034	17.414	67.0218	-1.9318	0.00720381	0.0273176	down	yes	Esco2
ENSMUSG00000086881	4.005	0	4.1529	0.00719273	0.0272868	up	yes	Gm13594
ENSMUSG00000107499	54.5017	20.2013	1.4069	0.00719035	0.0272868	up	yes	Ccdc142
ENSMUSG00000090330	61.6968	28.7465	1.0969	0.00713887	0.0271215	up	yes	9130221H12Rik
ENSMUSG00000018012	4.488	0	4.3108	0.00711491	0.0270528	up	yes	Rac3
ENSMUSG00000052430	2.7738	0	3.6209	0.00699925	0.0266515	up	yes	Bmpr1b
ENSMUSG00000097746	23.9133	54.8203	-1.2069	0.0069953	0.026642	down	yes	Gm6225
ENSMUSG00000014786	21.3752	5.5905	1.8807	0.00698857	0.0266273	up	yes	Slc9a5
ENSMUSG00000096326	2.8142	0	3.6226	0.00697335	0.0265858	up	yes	Ighv1-78
ENSMUSG00000040734	85.7566	16.727	2.3285	0.00696826	0.0265719	up	yes	Ppp1r13l
ENSMUSG00000030469	66.1951	152.634	-1.2031	0.00696665	0.0265712	down	yes	Zfp719
ENSMUSG00000022602	0	3.3764	-3.9176	0.00692253	0.0264356	down	yes	Arc
ENSMUSG00000040841	53.6801	26.6314	1.0072	0.00692393	0.0264356	up	yes	Six5
ENSMUSG00000049086	46.4986	7.4029	2.6611	0.00690903	0.0264006	up	yes	Bmyc
ENSMUSG00000118425	53.2699	11.9817	2.1184	0.00690447	0.0263908	up	yes	Gm50470
ENSMUSG00000062609	1.935	22.1786	-3.4981	0.00688593	0.0263397	down	yes	Kcnj15
ENSMUSG00000075543	22.2908	79.6325	-1.8411	0.00685699	0.026242	down	yes	Urad
ENSMUSG00000066191	2.8586	10.0384	-1.8569	0.00684651	0.0262106	down	yes	Anks6
ENSMUSG00000022372	20.7505	49.6029	-1.242	0.00678166	0.0260001	down	yes	Sla
ENSMUSG00000068373	4.3549	0	4.2798	0.00676069	0.0259305	up	yes	D430041D05Rik
ENSMUSG00000074466	165.553	66.5798	1.3166	0.00675317	0.025907	up	yes	Gm15417
ENSMUSG00000031734	2.6811	0	3.613	0.00674227	0.025876	up	yes	Irx3
ENSMUSG00000121493	0.8813	13.6489	-4.043	0.00673048	0.0258361	down	yes	Cyp4f41-ps
ENSMUSG00000003452	0.7462	6.9249	-3.065	0.00663781	0.0255156	down	yes	Bicd1
ENSMUSG00000053977	25.42	10.5157	1.3237	0.00663867	0.0255156	up	yes	Cd8a
ENSMUSG00000038421	0	4.7762	-4.4587	0.00663504	0.0255132	down	yes	Fcrla
ENSMUSG00000067288	241.831	98.567	1.2881	0.00661684	0.0254582	up	yes	Rps28
ENSMUSG00000019767	12.6804	0	5.8244	0.00659081	0.0253792	up	yes	Ccdc170
ENSMUSG00000038692	22.6288	10.2337	1.0943	0.00655914	0.0252731	up	yes	Hoxb4
ENSMUSG00000021453	91.9916	26.0682	1.8175	0.00654249	0.0252142	up	yes	Gadd45g
ENSMUSG00000021608	22.7025	47.4879	-1.0368	0.00653831	0.0252087	down	yes	Lpcat1
ENSMUSG00000089829	12.4993	0	5.8077	0.0064915	0.0250596	up	yes	Gm16565
ENSMUSG00000076570	0	5.2343	-4.5877	0.00647896	0.0250269	down	yes	Igkv12-38
ENSMUSG00000007783	11.4397	0.7776	3.8664	0.00642838	0.0248576	up	yes	Cpt1c
ENSMUSG00000043773	229.408	96.7224	1.2516	0.00641596	0.0248199	up	yes	1700048O20Rik
ENSMUSG00000108878	50.3746	23.4048	1.0903	0.00638581	0.0247137	up	yes	Gm49493
ENSMUSG00000063873	2.1921	10.2448	-2.1746	0.00637772	0.0246876	down	yes	Slc24a3
ENSMUSG00000050860	125.549	48.1286	1.3941	0.00629157	0.0243797	up	yes	Phospho1
ENSMUSG00000113425	17.4136	4.4934	1.8999	0.0062783	0.0243334	up	yes	Gm48653
ENSMUSG00000050447	11.6671	1.7193	2.6093	0.00626868	0.0243012	up	yes	Lypd6
ENSMUSG00000015335	103.264	43.4539	1.2394	0.00625129	0.024244	up	yes	Zdhhc12
ENSMUSG00000033405	33.7001	72.881	-1.1182	0.00624545	0.0242264	down	yes	Nudt15
ENSMUSG00000062115	225.826	107.748	1.065	0.0062287	0.0241818	up	yes	Rai1
ENSMUSG00000033467	14.7798	0.4581	5.0848	0.0061711	0.0239784	up	yes	Crlf2
ENSMUSG00000076522	0	2.9438	-3.8329	0.00612492	0.0238391	down	yes	Igkv16-104
ENSMUSG00000030956	59.4016	142.499	-1.2651	0.00610339	0.0237703	down	yes	Fam53b
ENSMUSG00000087613	3.3346	10.9434	-1.6204	0.00609287	0.0237394	down	yes	Gm13855
ENSMUSG00000014301	40.9827	9.5883	2.1033	0.00609053	0.0237353	up	yes	Pam16
ENSMUSG00000031828	33.5097	10.7316	1.588	0.00608962	0.0237353	up	yes	Klhl36
ENSMUSG00000091993	19.2578	2.6411	2.8309	0.00608832	0.0237353	up	yes	B930036N10Rik
ENSMUSG00000020014	28.8219	114.062	-1.9789	0.00604904	0.0236035	down	yes	Cfap54
ENSMUSG00000028773	2.7235	0	3.6157	0.00604348	0.0235869	up	yes	Fabp3
ENSMUSG00000106290	18.1608	5.5649	1.6896	0.00599329	0.0234108	up	yes	Gm43429
ENSMUSG00000082536	11.7328	41.6095	-1.8142	0.00597608	0.0233534	down	yes	Gm13456
ENSMUSG00000047067	53.1408	23.4079	1.1695	0.00597355	0.0233485	up	yes	Dusp28
ENSMUSG00000051169	67.7999	20.7216	1.6883	0.00592069	0.0231802	up	yes	Rpusd3
ENSMUSG00000068037	10.0013	0.6278	3.6911	0.00590522	0.0231303	up	yes	Mas1
ENSMUSG00000113226	19.4143	44.9906	-1.1995	0.00590266	0.0231253	down	yes	Gm47808
ENSMUSG00000009207	75.9443	160.628	-1.0886	0.0058943	0.0230975	down	yes	Lnpk
ENSMUSG00000117748	35.4927	12.2868	1.4674	0.00589431	0.0230975	up	yes	Derpc
ENSMUSG00000000901	20.2548	3.7015	2.4662	0.00589102	0.0230944	up	yes	Mmp11
ENSMUSG00000072494	4.9196	22.6797	-2.1629	0.00582466	0.0228732	down	yes	Ppp1r3e
ENSMUSG00000053226	30.4717	9.9565	1.5759	0.00577898	0.0227229	up	yes	Dand5
ENSMUSG00000031105	19.2882	46.1781	-1.241	0.00577269	0.022703	down	yes	Slc25a14
ENSMUSG00000022211	17.5834	1.8579	3.2027	0.00576228	0.0226717	up	yes	Carmil3
ENSMUSG00000001666	931.94	254.939	1.8689	0.00575532	0.022654	up	yes	Ddt
ENSMUSG00000047747	20.2178	46.642	-1.2024	0.00573395	0.0225795	down	yes	Rnf150
ENSMUSG00000032815	6.6671	27.3701	-1.9882	0.00569022	0.0224169	down	yes	Fanca
ENSMUSG00000095170	0	5.0901	-4.5553	0.00568049	0.0223881	down	yes	Ighv8-11
ENSMUSG00000085882	89.9329	44.3978	1.0162	0.00566154	0.0223277	up	yes	2610507I01Rik
ENSMUSG00000018381	111.71	32.0045	1.7891	0.0056515	0.0222929	up	yes	Abi3
ENSMUSG00000042734	3.6975	0	4.015	0.00563488	0.0222464	up	yes	Ttc9
ENSMUSG00000034259	79.4979	29.4285	1.4245	0.00559753	0.0221219	up	yes	Exosc4
ENSMUSG00000059479	63.7702	27.0807	1.2345	0.00559962	0.0221219	up	yes	B3gnt8
ENSMUSG00000071654	107.519	37.7146	1.4887	0.00554703	0.0219795	up	yes	Uqcc3
ENSMUSG00000020492	29.5824	72.0277	-1.2577	0.00553054	0.0219283	down	yes	Ska2
ENSMUSG00000048826	75.022	34.1218	1.143	0.00552283	0.0219025	up	yes	Dact2
ENSMUSG00000051671	94.0042	26.7262	1.8262	0.00551156	0.0218672	up	yes	Coa6
ENSMUSG00000002204	9.7645	2.9295	1.7562	0.00550958	0.0218641	up	yes	Napsa
ENSMUSG00000071714	28.7222	60.6824	-1.0701	0.00547336	0.0217343	down	yes	Csf2rb2
ENSMUSG00000042097	3.6975	15.3072	-2.1449	0.00544737	0.0216405	down	yes	Zfp239
ENSMUSG00000110812	23.8389	64.975	-1.4411	0.00541132	0.0215251	down	yes	Gm48407
ENSMUSG00000007570	71.3039	30.2849	1.2403	0.00539605	0.0214782	up	yes	Fance
ENSMUSG00000038569	101.259	49.8917	1.0317	0.00537876	0.0214325	up	yes	Rad9b
ENSMUSG00000039781	61.7145	17.5235	1.8059	0.00537554	0.0214243	up	yes	Cep131
ENSMUSG00000031146	27.6167	12.0517	1.1907	0.00535126	0.0213506	up	yes	Plp2
ENSMUSG00000086924	16.7905	5.2199	1.753	0.00535085	0.0213506	up	yes	Gm11766
ENSMUSG00000020453	15.1451	35.5922	-1.228	0.00534255	0.0213357	down	yes	Patz1
ENSMUSG00000033066	17.7715	51.0895	-1.537	0.00534093	0.0213357	down	yes	Gas7
ENSMUSG00000102353	60.0697	122.326	-1.0212	0.00534453	0.0213357	down	yes	Gm38345
ENSMUSG00000073535	1.5387	21.9157	-3.8257	0.00532974	0.0213062	down	yes	Gm5532
ENSMUSG00000041219	24.937	57.0201	-1.1864	0.00531518	0.0212573	down	yes	Arhgap11a
ENSMUSG00000027296	19.6625	2.7741	2.8268	0.005298	0.0212024	up	yes	Itpka
ENSMUSG00000014592	121.326	54.1179	1.1414	0.00526575	0.0210825	up	yes	Camta1
ENSMUSG00000006235	10.7778	1.5552	2.7606	0.00523381	0.0209728	up	yes	Epor
ENSMUSG00000073406	206.569	97.1378	1.0805	0.00520694	0.0208787	up	yes	H2-T13
ENSMUSG00000047507	3.6845	0	4.0828	0.00520051	0.020862	up	yes	Baiap3
ENSMUSG00000062995	7.7722	24.9179	-1.701	0.00519367	0.0208436	down	yes	Ica1
ENSMUSG00000019278	13.2825	4.0664	1.4657	0.00517727	0.0207914	up	yes	Dpep1
ENSMUSG00000003444	94.2515	39.7412	1.234	0.00516008	0.0207359	up	yes	Med29
ENSMUSG00000029122	53.2888	15.9007	1.7057	0.00513411	0.020636	up	yes	Evc
ENSMUSG00000023809	14.6731	38.3684	-1.3736	0.00512803	0.0206161	down	yes	Rps6ka2
ENSMUSG00000071005	11.1551	1.8436	2.748	0.00511669	0.0205795	up	yes	Ccl19
ENSMUSG00000095348	158.357	47.9096	1.7252	0.00511644	0.0205795	up	yes	Gm3892
ENSMUSG00000043251	50.7089	20.9779	1.3096	0.00510648	0.0205474	up	yes	Exoc3l
ENSMUSG00000019082	3532.74	1051.43	1.7479	0.0050938	0.0205142	up	yes	Slc25a22
ENSMUSG00000072919	39.8665	12.9703	1.6347	0.00507275	0.0204339	up	yes	Noxred1
ENSMUSG00000085241	55.951	24.9967	1.1496	0.00505133	0.0203566	up	yes	Snhg3
ENSMUSG00000002661	40.5393	10.4457	1.9143	0.00503975	0.0203143	up	yes	Alkbh7
ENSMUSG00000021575	2.07	20.5782	-3.338	0.00501235	0.0202171	down	yes	Ahrr
ENSMUSG00000116120	0	11.5481	-5.7271	0.00499201	0.0201527	down	yes	Eif2s3x-ps1
ENSMUSG00000099398	11.9273	2.0077	2.5582	0.00498255	0.0201277	up	yes	Ms4a14
ENSMUSG00000116673	23.8639	60.4004	-1.3294	0.00496144	0.0200469	down	yes	A630089N07Rik
ENSMUSG00000107276	11.5624	0.4581	4.7272	0.00494872	0.0200042	up	yes	Gm42858
ENSMUSG00000043015	37.7158	11.7322	1.6801	0.00494744	0.0200035	up	yes	Nemp2
ENSMUSG00000094088	0	2.661	-3.8113	0.00492409	0.0199221	down	yes	Ighv1-64
ENSMUSG00000091845	9.7001	0	5.4432	0.00491639	0.0198954	up	yes	Rpl36-ps12
ENSMUSG00000102204	2.4663	17.2765	-2.8281	0.00489829	0.0198308	down	yes	Gm36958
ENSMUSG00000033597	7.4837	0	5.0544	0.00489364	0.0198164	up	yes	Caskin1
ENSMUSG00000117038	18.541	45.0932	-1.2681	0.00487175	0.0197451	down	yes	Gm49880
ENSMUSG00000055148	16.5487	2.3328	2.8172	0.00486788	0.0197337	up	yes	Klf2
ENSMUSG00000112433	45.5397	16.7085	1.4522	0.0048501	0.0196703	up	yes	Gm30122
ENSMUSG00000110697	3.2528	13.672	-2.0767	0.00484861	0.0196685	down	yes	Gm31718
ENSMUSG00000022583	0	4.0265	-4.206	0.00483605	0.0196306	down	yes	Ly6f
ENSMUSG00000087132	46.977	19.1798	1.3108	0.00482738	0.0195997	up	yes	A930001C03Rik
ENSMUSG00000042761	30.5067	65.3963	-1.1048	0.00482494	0.0195941	down	yes	Mrap2
ENSMUSG00000072694	35.3999	14.3278	1.33	0.00475382	0.0193223	up	yes	Gm57857
ENSMUSG00000101316	10.7798	33.5514	-1.6519	0.00472876	0.0192289	down	yes	Gm12663
ENSMUSG00000098183	7.4726	0.4637	4.0989	0.00470169	0.0191315	up	yes	Gm27010
ENSMUSG00000031448	10.9397	0	5.6202	0.0046797	0.0190588	up	yes	Adprhl1
ENSMUSG00000120079	21.9917	8.3702	1.371	0.00467458	0.0190464	up	yes	Gm36129
ENSMUSG00000024866	489.999	219.03	1.1581	0.00467281	0.0190434	up	yes	Acy3
ENSMUSG00000086296	137.985	66.8465	1.0482	0.00467128	0.0190414	up	yes	D030055H07Rik
ENSMUSG00000025855	4.7895	21.5851	-2.2081	0.00464875	0.0189663	down	yes	Prkar1b
ENSMUSG00000112449	257.476	58.1225	2.1546	0.00464495	0.018955	up	yes	Srp54b
ENSMUSG00000117102	3.2105	0	3.8178	0.00464032	0.0189403	up	yes	Gm55377
ENSMUSG00000063087	5.2785	0	4.5485	0.00463789	0.0189345	up	yes	Zeb1os1
ENSMUSG00000030255	9.6758	23.9983	-1.3338	0.00462169	0.018894	down	yes	Sspn
ENSMUSG00000034780	487.993	1800.06	-1.8832	0.00462117	0.018894	down	yes	B3galt1
ENSMUSG00000030889	4.1231	0	4.228	0.00458594	0.0187765	up	yes	Vwa3a
ENSMUSG00000035403	5.5477	0	4.6308	0.0045821	0.0187661	up	yes	Crb2
ENSMUSG00000064032	13.5267	0.9274	4.0088	0.00457955	0.0187628	up	yes	Gm10143
ENSMUSG00000059327	17.1334	47.1043	-1.4412	0.00457671	0.0187595	down	yes	Eda
ENSMUSG00000105606	1.4923	9.8568	-2.595	0.00457006	0.0187402	down	yes	Igkv2-109
ENSMUSG00000071089	12.7782	0	5.8282	0.00454489	0.0186415	up	yes	Trim75
ENSMUSG00000033122	1.4923	22.8025	-3.9022	0.00453871	0.0186203	down	yes	Hsd17b3
ENSMUSG00000067341	0	5.3753	-4.5944	0.00453104	0.0185971	down	yes	H2-Eb2
ENSMUSG00000117300	3.3346	23.6817	-2.7843	0.00451775	0.0185508	down	yes	Gm18736
ENSMUSG00000024957	10.5187	1.0859	3.1599	0.00451057	0.0185255	up	yes	Kcnk4
ENSMUSG00000020120	29.6881	61.397	-1.0352	0.00450412	0.0185055	down	yes	Plek
ENSMUSG00000020441	63.7392	31.5685	1.0135	0.00450356	0.0185055	up	yes	2310033P09Rik
ENSMUSG00000059659	55.0804	24.1967	1.1627	0.00446707	0.0183673	up	yes	Gm10069
ENSMUSG00000067653	61.8839	27.5052	1.1748	0.00445235	0.018317	up	yes	Ankrd23
ENSMUSG00000039713	66.9356	31.2084	1.1255	0.00443994	0.0182761	up	yes	Plekhg5
ENSMUSG00000046916	18.8626	40.1903	-1.1093	0.00438119	0.0180544	down	yes	Myct1
ENSMUSG00000029524	234.829	94.7114	1.3028	0.00433048	0.0178814	up	yes	Sirt4
ENSMUSG00000037583	409.773	66.5613	2.6219	0.00432133	0.0178556	up	yes	Nr0b2
ENSMUSG00000055313	8.8319	29.7361	-1.7421	0.00430793	0.0178122	down	yes	Pgbd1
ENSMUSG00000024851	176.706	64.7919	1.4429	0.00430401	0.0178	up	yes	Pitpnm1
ENSMUSG00000003934	11.2075	0.9274	3.7576	0.00429958	0.0177857	up	yes	Efnb3
ENSMUSG00000063320	83.543	28.5984	1.56	0.00429085	0.0177575	up	yes	Uqcc6
ENSMUSG00000073437	96.9963	36.4881	1.408	0.00429075	0.0177575	up	yes	D330041H03Rik
ENSMUSG00000048442	9.1001	1.8436	2.4751	0.00426855	0.0176851	up	yes	Smim5
ENSMUSG00000106397	10.2829	41.063	-2.0015	0.00426172	0.0176647	down	yes	Gm21049
ENSMUSG00000025403	1936.09	745.178	1.3764	0.00425333	0.0176379	up	yes	Shmt2
ENSMUSG00000103715	22.2415	6.1672	1.868	0.00422545	0.0175302	up	yes	4933431K14Rik
ENSMUSG00000056602	92.8262	45.9722	1.0054	0.00417859	0.0173553	up	yes	Fry
ENSMUSG00000051278	13.4863	41.719	-1.6058	0.0041626	0.0173044	down	yes	Zgrf1
ENSMUSG00000073060	19.8683	0	6.4744	0.00415167	0.0172668	up	yes	Zxda
ENSMUSG00000116632	8.017	0	5.1523	0.00415094	0.0172668	up	yes	Magef1
ENSMUSG00000076671	0.6998	8.3638	-3.4027	0.00412862	0.0171787	down	yes	Ighv13-2
ENSMUSG00000007833	342.754	153.037	1.1591	0.00409655	0.0170773	up	yes	Aldh16a1
ENSMUSG00000020444	132.222	64.7435	1.0194	0.00407538	0.0170127	up	yes	Guk1
ENSMUSG00000059326	45.7778	10.655	2.1027	0.00407582	0.0170127	up	yes	Csf2ra
ENSMUSG00000047181	16.6988	4.6687	1.7426	0.00403626	0.0168743	up	yes	Samd14
ENSMUSG00000044390	5.8452	0	4.7094	0.00402063	0.0168128	up	yes	Tigd3
ENSMUSG00000020219	257.384	46.554	2.4604	0.00397629	0.01665	up	yes	Timm13
ENSMUSG00000060487	21.3359	85.8448	-2.0267	0.00396079	0.0165891	down	yes	Samd5
ENSMUSG00000025321	5.2655	14.3925	-1.3525	0.00395305	0.0165715	down	yes	Itgb8
ENSMUSG00000086389	120.896	60.0339	1.0138	0.00392788	0.0164923	up	yes	Gm15998
ENSMUSG00000017307	116.159	55.4562	1.0693	0.00392615	0.0164888	up	yes	Acot8
ENSMUSG00000034652	70.5093	145.692	-1.0557	0.00391085	0.016432	down	yes	Cd300a
ENSMUSG00000037336	31.6865	10.9539	1.5894	0.00390565	0.0164139	up	yes	Mfsd2b
ENSMUSG00000030590	148.479	70.9759	1.0558	0.00388072	0.0163314	up	yes	Fam98c
ENSMUSG00000026575	62.0647	130.8	-1.0783	0.00384569	0.0162099	down	yes	Nme7
ENSMUSG00000028927	29.6032	4.6344	2.7106	0.00381466	0.0160938	up	yes	Padi2
ENSMUSG00000086918	1.6738	22.6041	-3.7962	0.00379206	0.0160095	down	yes	4930429F24Rik
ENSMUSG00000121248	101.266	38.8598	1.3989	0.00378178	0.015977	up	yes	Gm57459
ENSMUSG00000036733	144.209	68.684	1.0673	0.00377223	0.015944	up	yes	Rbm42
ENSMUSG00000041658	0	5.3529	-4.5866	0.00372243	0.0157552	down	yes	Rragb
ENSMUSG00000047766	1.5367	12.2554	-2.9461	0.00367353	0.015584	down	yes	Lrrc49
ENSMUSG00000025450	98.3362	44.1235	1.1608	0.00366936	0.015573	up	yes	Gm9752
ENSMUSG00000074247	174.079	83.2678	1.0544	0.00365963	0.0155501	up	yes	Dda1
ENSMUSG00000052688	37.7421	9.8543	1.9633	0.00363817	0.0154696	up	yes	Rab7b
ENSMUSG00000021969	547.673	250.076	1.1277	0.00360679	0.0153432	up	yes	Zdhhc20
ENSMUSG00000076583	2.5107	12.1003	-2.3759	0.00359862	0.015312	down	yes	Igkv8-24
ENSMUSG00000038147	44.3733	98.441	-1.1498	0.00358578	0.0152609	down	yes	Cd84
ENSMUSG00000025997	8.0947	20.4921	-1.3925	0.00357381	0.0152135	down	yes	Ikzf2
ENSMUSG00000107215	4.6121	15.7954	-1.7605	0.0035654	0.0151812	down	yes	Gm43197
ENSMUSG00000019808	25.0153	53.2848	-1.0916	0.00355938	0.0151643	down	yes	Adat2
ENSMUSG00000048834	3.9656	0	4.0513	0.00355981	0.0151643	up	yes	Vstm2a
ENSMUSG00000094433	0	3.0992	-3.8678	0.00351346	0.0149808	down	yes	Igkv5-43
ENSMUSG00000097772	170.376	83.5311	1.0208	0.00351303	0.0149808	up	yes	5430416N02Rik
ENSMUSG00000028581	104.909	213.335	-1.0232	0.00346918	0.0148091	down	yes	Laptm5
ENSMUSG00000097472	6.7728	0	4.9165	0.00346332	0.0147875	up	yes	Gm26586
ENSMUSG00000075702	9.9513	1.705	2.6593	0.00344473	0.0147149	up	yes	Selenom
ENSMUSG00000021214	0	2.661	-3.8441	0.00343292	0.0146713	down	yes	Akr1c18
ENSMUSG00000079450	1.0497	18.3896	-4.0256	0.00342585	0.0146444	down	yes	Cldn34c1
ENSMUSG00000010660	9.9813	1.4054	2.6659	0.00341065	0.0145896	up	yes	Plcd1
ENSMUSG00000103039	42.3709	16.2567	1.3737	0.00338216	0.0144846	up	yes	Gm37123
ENSMUSG00000029603	6.4987	0	4.8664	0.00335502	0.0143917	up	yes	Dtx1
ENSMUSG00000006215	120.898	48.5068	1.3071	0.00335368	0.0143893	up	yes	Zbtb17
ENSMUSG00000047515	0.6998	12.1594	-4.0193	0.00334343	0.014352	down	yes	BC049715
ENSMUSG00000047721	198.495	19.2627	3.3595	0.00334033	0.0143454	up	yes	Bola2
ENSMUSG00000086610	81.6718	37.9166	1.1008	0.00332783	0.0143084	up	yes	Gm15408
ENSMUSG00000035834	112.504	241.529	-1.0998	0.00332371	0.014294	down	yes	Polr3g
ENSMUSG00000043801	587.815	104.212	2.494	0.00332107	0.0142859	up	yes	Oaz1-ps
ENSMUSG00000027115	4.0917	16.8526	-2.0688	0.00331055	0.0142537	down	yes	Kif18a
ENSMUSG00000041560	636.53	304.787	1.0588	0.00331126	0.0142537	up	yes	Nop53
ENSMUSG00000028840	46.0527	13.6069	1.7573	0.00330539	0.0142384	up	yes	Zfp593
ENSMUSG00000005836	174.869	75.7341	1.2007	0.00327735	0.0141374	up	yes	Gata6
ENSMUSG00000121166	24.3155	53.0947	-1.1332	0.00326504	0.0140975	down	yes	Gm57322
ENSMUSG00000060708	35.3022	8.9214	2.0121	0.00325731	0.0140741	up	yes	Bloc1s4
ENSMUSG00000021217	13.2785	2.316	2.4755	0.00324856	0.0140411	up	yes	Tshz3
ENSMUSG00000113346	0	2.9606	-3.8618	0.00324267	0.0140206	down	yes	Eprn
ENSMUSG00000090098	0	7.2556	-5.0488	0.00322294	0.0139419	down	yes	Alms1-ps2
ENSMUSG00000057914	33.1288	9.7133	1.7844	0.00320882	0.0138873	up	yes	Cacnb2
ENSMUSG00000106288	16.3933	48.4596	-1.557	0.00320316	0.013871	down	yes	Gm43593
ENSMUSG00000032615	80.6688	36.6163	1.1401	0.00319697	0.0138523	up	yes	Nt5m
ENSMUSG00000007594	370.323	182.026	1.0266	0.00317694	0.0137785	up	yes	Hapln4
ENSMUSG00000002395	458.813	185.265	1.303	0.00317497	0.0137731	up	yes	Use1
ENSMUSG00000073856	2.5884	15.2887	-2.4876	0.00317317	0.0137686	down	yes	Iqck
ENSMUSG00000032271	25.7295	88.342	-1.777	0.00316104	0.0137216	down	yes	Nnmt
ENSMUSG00000003868	125.682	59.7862	1.0712	0.00315969	0.0137198	up	yes	Ruvbl2
ENSMUSG00000072214	64.2362	24.9648	1.3677	0.00313279	0.0136222	up	yes	Septin5
ENSMUSG00000080115	18.2589	5.8789	1.6365	0.00313198	0.0136219	up	yes	Eef1akmt3
ENSMUSG00000076576	0	3.4099	-3.8905	0.0031288	0.0136113	down	yes	Igkv6-32
ENSMUSG00000078897	69.5817	143.577	-1.0491	0.00312253	0.0135888	down	yes	Gm4724
ENSMUSG00000026860	213.955	106.032	1.0051	0.00311808	0.0135743	up	yes	Sh3glb2
ENSMUSG00000007987	45.12	93.474	-1.0624	0.00311685	0.0135721	down	yes	Ift22
ENSMUSG00000023873	42.9627	91.6119	-1.0931	0.00311638	0.0135721	down	yes	1700010I14Rik
ENSMUSG00000050423	43.8579	9.2552	2.2479	0.00311514	0.0135711	up	yes	Ppp1r3g
ENSMUSG00000105326	1.4903	13.0214	-3.0804	0.00310328	0.0135322	down	yes	6030400A10Rik
ENSMUSG00000036199	475.223	103.742	2.1925	0.0030547	0.0133488	up	yes	Ndufa13
ENSMUSG00000020642	29.7232	63.7126	-1.1336	0.00303888	0.0132954	down	yes	Rnf144a
ENSMUSG00000001493	3.516	0	3.9781	0.00303351	0.013275	up	yes	Meox1
ENSMUSG00000086961	6.1488	0	4.7861	0.00303281	0.013275	up	yes	Gm12946
ENSMUSG00000081223	83.7495	32.2943	1.3888	0.00301513	0.013204	up	yes	Gm12247
ENSMUSG00000057751	10.3326	0	5.5393	0.00299986	0.0131465	up	yes	Megf6
ENSMUSG00000070336	6.6004	31.363	-2.2648	0.00298366	0.0130848	down	yes	Fbxo47
ENSMUSG00000059540	42.5854	6.8714	2.6806	0.00297321	0.0130452	up	yes	Tcea2
ENSMUSG00000041298	91.9452	192.429	-1.0604	0.00294993	0.0129492	down	yes	Katnal1
ENSMUSG00000050379	10.1368	30.1653	-1.5134	0.00293077	0.0128774	down	yes	Septin6
ENSMUSG00000070522	0	17.337	-6.3192	0.00291266	0.0128129	down	yes	Gm6505
ENSMUSG00000028671	303.91	137.733	1.1413	0.00289723	0.0127543	up	yes	Gale
ENSMUSG00000045573	0	4.0098	-4.2018	0.00288229	0.0126916	down	yes	Penk
ENSMUSG00000074489	34.3189	3.8512	3.1835	0.00287653	0.0126743	up	yes	Bglap3
ENSMUSG00000015968	111.975	53.0692	1.0527	0.00287382	0.0126694	up	yes	Cacna1d
ENSMUSG00000019850	80.1408	167.523	-1.0557	0.00286005	0.0126238	down	yes	Tnfaip3
ENSMUSG00000031442	3.031	12.6788	-1.9784	0.00285726	0.0126175	down	yes	Mcf2l
ENSMUSG00000072774	77.8142	32.1499	1.3075	0.00283842	0.0125433	up	yes	Zfp951
ENSMUSG00000025716	0	7.9002	-5.177	0.0028251	0.0124934	down	yes	Myo3a
ENSMUSG00000024253	19.2568	7.5327	1.4487	0.00281046	0.0124436	up	yes	Dync2li1
ENSMUSG00000014294	298.569	53.9173	2.463	0.00280344	0.0124155	up	yes	Ndufa2
ENSMUSG00000073096	36.9266	82.7516	-1.1582	0.00276038	0.0122484	down	yes	Lrrc61
ENSMUSG00000059291	1930.74	933.825	1.0466	0.00274586	0.0121927	up	yes	Rpl11
ENSMUSG00000040249	21289.1	7327.54	1.5387	0.0027424	0.012182	up	yes	Lrp1
ENSMUSG00000090799	96.933	195.382	-1.0102	0.00273775	0.0121655	down	yes	Klhl33
ENSMUSG00000120169	30.3936	8.633	1.8254	0.00273037	0.01214	up	yes	9130004C02Rik
ENSMUSG00000027843	15.1711	39.7585	-1.3725	0.00272458	0.0121216	down	yes	Ptpn22
ENSMUSG00000026574	47.1671	100.013	-1.0888	0.00272223	0.0121141	down	yes	Dpt
ENSMUSG00000058881	77.3292	34.2543	1.1721	0.00272051	0.0121093	up	yes	Zfp516
ENSMUSG00000038055	156.513	75.4122	1.0466	0.00270812	0.0120629	up	yes	Dexi
ENSMUSG00000038400	43.7815	8.8282	2.2998	0.0026892	0.0119844	up	yes	Pmepa1
ENSMUSG00000006313	4.5324	0	4.3096	0.0026833	0.011961	up	yes	Upk1a
ENSMUSG00000040428	15.0764	2.183	2.7005	0.00268087	0.0119546	up	yes	Plekha4
ENSMUSG00000111327	18.4109	56.3609	-1.6091	0.0026793	0.0119518	down	yes	Gm48401
ENSMUSG00000027547	23.3889	1.544	3.8962	0.0026646	0.0118949	up	yes	Sall4
ENSMUSG00000019761	41.7896	11.2566	1.919	0.00265273	0.0118505	up	yes	Krt10
ENSMUSG00000047414	7.1741	23.051	-1.7392	0.00264623	0.0118244	down	yes	Flrt2
ENSMUSG00000087684	0	10.1094	-5.5503	0.00262366	0.0117434	down	yes	1200007C13Rik
ENSMUSG00000120503	1.1888	19.2362	-4.0128	0.00262337	0.0117434	down	yes	Gm56965
ENSMUSG00000056687	5.936	31.4387	-2.392	0.00262073	0.011736	down	yes	Gm11696
ENSMUSG00000101939	1766.79	866.091	1.028	0.00261875	0.01173	up	yes	Gm28438
ENSMUSG00000106928	22.068	6.2008	1.8588	0.00261419	0.0117124	up	yes	Gm43860
ENSMUSG00000029101	65.6928	151.523	-1.2191	0.0026053	0.0116782	down	yes	Rgs12
ENSMUSG00000028678	8.0504	30.2706	-1.9236	0.0025889	0.0116104	down	yes	Kif2c
ENSMUSG00000083672	121.778	26.1037	2.2161	0.0025833	0.0115937	up	yes	Kpna2-ps
ENSMUSG00000037990	2.07	27.7858	-3.7825	0.00256999	0.0115424	down	yes	Sh3rf3
ENSMUSG00000018405	66.3028	27.3387	1.2742	0.0025468	0.0114522	up	yes	Mrm1
ENSMUSG00000038624	0	2.8252	-3.9827	0.00253546	0.0114179	down	yes	Nepn
ENSMUSG00000101335	72.3315	23.9249	1.604	0.00253283	0.0114089	up	yes	Gm28229
ENSMUSG00000049515	6.1578	0	4.7675	0.00250268	0.0112924	up	yes	Espnl
ENSMUSG00000106507	9.4146	0	5.3891	0.00250065	0.0112888	up	yes	Gm43056
ENSMUSG00000053716	47.7735	22.0113	1.0958	0.00245999	0.0111242	up	yes	Dusp7
ENSMUSG00000023912	51.8983	21.2585	1.2703	0.00245257	0.0110934	up	yes	Slc25a27
ENSMUSG00000120175	49.3089	15.9316	1.619	0.0024486	0.0110782	up	yes	Gm56912
ENSMUSG00000023052	22.6358	4.1851	2.3999	0.00242343	0.0109886	up	yes	Npff
ENSMUSG00000060206	17.1594	35.4533	-1.085	0.0024108	0.0109394	down	yes	Zfp462
ENSMUSG00000091931	73.6481	34.7688	1.1006	0.00239219	0.0108629	up	yes	Gon7
ENSMUSG00000031712	16.1705	4.0377	2.0112	0.00238197	0.0108218	up	yes	Il15
ENSMUSG00000001166	12.485	37.5376	-1.5917	0.00236972	0.0107768	down	yes	Oas1c
ENSMUSG00000113255	40.01	10.1094	1.9333	0.0023672	0.010768	up	yes	Tes3-ps
ENSMUSG00000105061	0	15.323	-6.139	0.00235607	0.0107359	down	yes	Gm6740
ENSMUSG00000035235	68.6495	34.0931	1.0274	0.00234731	0.0107092	up	yes	Trim13
ENSMUSG00000096910	646.547	207.685	1.6379	0.00234729	0.0107092	up	yes	Zfp955b
ENSMUSG00000009585	42.0397	84.9207	-1.0272	0.00233555	0.0106635	down	yes	Apobec3
ENSMUSG00000032198	834.375	391.606	1.0872	0.00229114	0.0104815	up	yes	Dock6
ENSMUSG00000053552	5.7545	0	4.6932	0.00228065	0.0104361	up	yes	Ebf4
ENSMUSG00000033055	132.914	56.8465	1.2117	0.00227393	0.0104079	up	yes	Ankrd54
ENSMUSG00000061132	10.2699	26.4784	-1.3432	0.00226154	0.0103575	down	yes	Blnk
ENSMUSG00000040659	353.371	157.22	1.1599	0.00225439	0.0103287	up	yes	Efhd2
ENSMUSG00000033170	143.888	56.8672	1.3228	0.00224355	0.0102944	up	yes	Card10
ENSMUSG00000085189	36.8612	93.8345	-1.3444	0.00223639	0.0102667	down	yes	EDL40530.1
ENSMUSG00000028528	0.3963	9.2387	-4.5026	0.00221589	0.0101827	down	yes	Dnajc6
ENSMUSG00000035778	33.1948	78.0609	-1.2312	0.00219435	0.0101013	down	yes	Ggta1
ENSMUSG00000054659	17.0627	51.1636	-1.6031	0.00219408	0.0101013	down	yes	Pm20d2
ENSMUSG00000043999	9.6758	0	5.4307	0.00219289	0.0100997	up	yes	Gpr75
ENSMUSG00000030020	15.004	37.5621	-1.2758	0.00218809	0.0100801	down	yes	Prickle2
ENSMUSG00000057835	37.7425	82.345	-1.1138	0.00217369	0.0100187	down	yes	Zfp119a
ENSMUSG00000021108	27.3829	55.8518	-1.0182	0.00216838	0.00999925	down	yes	Prkch
ENSMUSG00000021118	2.9069	12.2126	-2.1235	0.00214273	0.00989586	down	yes	Plek2
ENSMUSG00000011008	1.6274	23.8718	-3.8931	0.00213392	0.00985761	down	yes	Mcoln2
ENSMUSG00000095193	53.8736	121.571	-1.1695	0.00211282	0.00977596	down	yes	Gm20939
ENSMUSG00000044595	19.2055	3.7126	2.3986	0.0021114	0.00977318	up	yes	Dnd1
ENSMUSG00000114493	34.6631	8.0251	2.115	0.00209481	0.00970856	up	yes	Gm47071
ENSMUSG00000097354	162.14	338.678	-1.0645	0.00208575	0.00966901	down	yes	2310001H17Rik
ENSMUSG00000061104	450.276	131.167	1.7807	0.00206268	0.0095693	up	yes	Sap18b
ENSMUSG00000095612	0	4.0154	-4.2016	0.00206103	0.00956402	down	yes	Ighv5-4
ENSMUSG00000002083	45.3756	7.7224	2.5646	0.00205052	0.00952245	up	yes	Bbc3
ENSMUSG00000038502	407.642	200.99	1.0151	0.00204787	0.00951252	up	yes	Ptov1
ENSMUSG00000045776	43.01	120.272	-1.4817	0.00204755	0.00951252	down	yes	Lrtm1
ENSMUSG00000021180	24.1171	53.3761	-1.1567	0.00204335	0.0094983	down	yes	Rps6ka5
ENSMUSG00000029326	61.5107	22.2321	1.4329	0.00202431	0.00941731	up	yes	Enoph1
ENSMUSG00000040618	146.645	55.7271	1.382	0.00201466	0.00937564	up	yes	Pck2
ENSMUSG00000076437	18.9473	1.2556	3.7149	0.00201484	0.00937564	up	yes	Selenoh
ENSMUSG00000045948	84.9826	12.102	2.8161	0.00200662	0.00934449	up	yes	Mrps12
ENSMUSG00000000916	191.693	83.0788	1.2177	0.0019747	0.00921212	up	yes	Nsun5
ENSMUSG00000023015	8.5263	34.877	-2.0219	0.00197145	0.00920159	down	yes	Racgap1
ENSMUSG00000024245	6.6044	0.4637	3.8572	0.00197052	0.00919957	up	yes	Tmem178
ENSMUSG00000095335	0	5.5562	-4.6486	0.00196976	0.00919834	down	yes	Igkv3-5
ENSMUSG00000061950	233.692	484.84	-1.0548	0.00196152	0.00916526	down	yes	Ppp4r1
ENSMUSG00000023066	73.3019	15.9939	2.1728	0.0019545	0.00913868	up	yes	Rttn
ENSMUSG00000101878	43.5137	0	7.6041	0.00195216	0.00913238	up	yes	Gm8203
ENSMUSG00000040084	3.2398	28.4866	-3.0832	0.00195159	0.00913201	down	yes	Bub1b
ENSMUSG00000024925	64.0113	9.582	2.7764	0.00193398	0.0090565	up	yes	Rnaseh2c
ENSMUSG00000039748	0.4406	18.4059	-5.4377	0.0019339	0.0090565	down	yes	Exo1
ENSMUSG00000059895	127.926	50.9912	1.3354	0.00191118	0.00896797	up	yes	Ptp4a3
ENSMUSG00000024160	168.926	76.7504	1.1413	0.0019015	0.00892707	up	yes	Spsb3
ENSMUSG00000121242	46.542	106.858	-1.1977	0.0018973	0.00890963	down	yes	Gm57173
ENSMUSG00000028407	6.6208	0	4.9056	0.00189272	0.00889036	up	yes	Smim27
ENSMUSG00000006576	12.464	2.183	2.4327	0.00186767	0.00879062	up	yes	Slc4a3
ENSMUSG00000006777	17.5387	49.4256	-1.5019	0.00184363	0.00869078	down	yes	Krt23
ENSMUSG00000097944	86.959	43.4745	1.0169	0.00184313	0.00869065	up	yes	A130014A01Rik
ENSMUSG00000108436	33.3039	9.4162	1.8381	0.00183686	0.00866997	up	yes	Gm44851
ENSMUSG00000005686	18.537	58.6592	-1.6447	0.0018275	0.00862797	down	yes	Ampd3
ENSMUSG00000034854	126.71	53.98	1.2049	0.00181934	0.00859387	up	yes	Mfsd12
ENSMUSG00000039109	0	5.2311	-4.5463	0.00181137	0.00856122	down	yes	F13a1
ENSMUSG00000028101	149.514	72.8229	1.04	0.00180558	0.00854201	up	yes	Pias3
ENSMUSG00000052837	44.2301	3.7413	3.4988	0.0018009	0.00852643	up	yes	Junb
ENSMUSG00000052271	37.5107	11.1187	1.7552	0.00179836	0.0085166	up	yes	Bhlha15
ENSMUSG00000007892	1066.02	53.8767	4.3028	0.00179782	0.00851619	up	yes	Rplp1
ENSMUSG00000112640	8.6794	38.5238	-2.197	0.00179604	0.00850995	down	yes	Gm32687
ENSMUSG00000029060	477.404	188.044	1.3406	0.0017948	0.00850627	up	yes	Mib2
ENSMUSG00000024137	146.851	65.1958	1.1666	0.00179231	0.00849668	up	yes	E4f1
ENSMUSG00000069919	354.313	31.9087	3.4706	0.00178499	0.00846632	up	yes	Hba-a1
ENSMUSG00000001473	145.496	55.2804	1.3764	0.00178282	0.0084582	up	yes	Tubb6
ENSMUSG00000073775	116.757	45.3534	1.356	0.001776	0.00843019	up	yes	Kti12
ENSMUSG00000115300	86.5804	42.164	1.0233	0.00177387	0.00842656	up	yes	Gm49188
ENSMUSG00000002486	95.9003	34.1894	1.507	0.00176659	0.00840065	up	yes	Tchp
ENSMUSG00000025732	71.15	14.9877	2.2039	0.00174801	0.00831873	up	yes	Mcrip2
ENSMUSG00000029913	10.6921	0.9274	3.6903	0.00173768	0.00827382	up	yes	Prdm5
ENSMUSG00000032231	120.107	261.061	-1.1166	0.00173405	0.00826358	down	yes	Anxa2
ENSMUSG00000044022	0	6.2438	-4.8878	0.00171957	0.0082088	down	yes	Pcdhb21
ENSMUSG00000025470	176.733	87.8144	1.0135	0.0017166	0.00819676	up	yes	Zfp511
ENSMUSG00000051639	10.9547	0	5.6215	0.00171353	0.0081863	up	yes	Fbl-ps2
ENSMUSG00000041354	236.01	104.329	1.1838	0.00171007	0.00817405	up	yes	Rgl2
ENSMUSG00000030246	12.1271	26.812	-1.0896	0.00170511	0.00815245	down	yes	Ldhb
ENSMUSG00000057614	12.1361	26.6759	-1.1136	0.00170332	0.008146	down	yes	Gnai1
ENSMUSG00000006574	2.3756	10.0695	-2.1308	0.00170283	0.00814575	down	yes	Slc4a1
ENSMUSG00000106664	34.3062	5.8988	2.5022	0.0016869	0.00807375	up	yes	Gm17936
ENSMUSG00000031539	35.9586	75.7742	-1.0743	0.00167021	0.00800218	down	yes	Ap3m2
ENSMUSG00000035342	65.9013	16.6693	1.9932	0.0016533	0.00793143	up	yes	Lzts2
ENSMUSG00000105140	45.7978	11.0137	2.0523	0.00164022	0.00787483	up	yes	Gm43127
ENSMUSG00000038895	86.5534	41.6132	1.0454	0.00163263	0.00784043	up	yes	Zfp653
ENSMUSG00000104037	0	4.1851	-4.3052	0.00161373	0.00776182	down	yes	Gm37776
ENSMUSG00000003531	123.119	35.5683	1.7663	0.00160151	0.00771313	up	yes	Dgcr6
ENSMUSG00000015092	695.637	116.095	2.5788	0.00160114	0.00771313	up	yes	Edf1
ENSMUSG00000051736	15.8519	3.6959	2.1373	0.00160268	0.00771313	up	yes	Fam229b
ENSMUSG00000090778	9.591	0	5.4193	0.00160277	0.00771313	up	yes	Gm3235
ENSMUSG00000116840	19.0984	3.8712	2.2648	0.00160247	0.00771313	up	yes	Gm21691
ENSMUSG00000066113	3.4253	15.73	-2.1334	0.00158772	0.00766268	down	yes	Adamtsl1
ENSMUSG00000037126	46.6651	16.4432	1.4847	0.00158364	0.007645	up	yes	Psd
ENSMUSG00000000282	179.543	77.4959	1.2117	0.00157693	0.00761458	up	yes	Mnt
ENSMUSG00000091721	41.8996	116.062	-1.4759	0.00157603	0.00761225	down	yes	Gimd1
ENSMUSG00000026390	165.519	82.2405	1.0036	0.00157426	0.00760767	up	yes	Marco
ENSMUSG00000078887	25.1071	76.7013	-1.6274	0.00157417	0.00760767	down	yes	Gm6710
ENSMUSG00000055489	0	5.0893	-4.4616	0.00156846	0.00758561	down	yes	Ano5
ENSMUSG00000035621	457.668	212.662	1.1031	0.00155763	0.00753917	up	yes	Midn
ENSMUSG00000113800	54.0684	17.2008	1.6467	0.00154767	0.00749491	up	yes	2210039B01Rik
ENSMUSG00000028536	46.3589	20.5804	1.1673	0.00153623	0.00744732	up	yes	2610528J11Rik
ENSMUSG00000056394	34.9039	73.2031	-1.0688	0.00153151	0.00743029	down	yes	Lig1
ENSMUSG00000073902	0.7925	14.7803	-4.2196	0.00152116	0.00738594	down	yes	Gvin3
ENSMUSG00000087381	8.2592	30.0221	-1.8708	0.00152031	0.00738375	down	yes	Gm16008
ENSMUSG00000002055	15.4707	59.6177	-1.9524	0.00151327	0.00735467	down	yes	Spag5
ENSMUSG00000026873	95.4126	40.6117	1.2378	0.0015081	0.00733215	up	yes	Phf19
ENSMUSG00000036086	39.5837	101.923	-1.3592	0.00150521	0.00732003	down	yes	Zranb3
ENSMUSG00000082016	0	138.316	-9.3135	0.00150042	0.00730462	down	yes	Pgam1-ps2
ENSMUSG00000045045	31.2148	5.2766	2.5398	0.00149144	0.00727212	up	yes	Lrfn4
ENSMUSG00000081684	19.0504	0	6.4141	0.00148564	0.00725166	up	yes	Rps2-ps13
ENSMUSG00000014837	72.2228	22.8781	1.6731	0.00148021	0.00722895	up	yes	Matcap1
ENSMUSG00000060969	12.9803	2.1718	2.5024	0.00148013	0.00722895	up	yes	Irx1
ENSMUSG00000100691	34.6561	7.2898	2.232	0.0014799	0.00722895	up	yes	2010320M18Rik
ENSMUSG00000117942	275.214	121.51	1.1765	0.00146912	0.00718813	up	yes	Maskbp3
ENSMUSG00000043671	141.505	717.856	-2.3423	0.00145696	0.00713432	down	yes	Dpy19l3
ENSMUSG00000034311	5.3986	31.587	-2.5567	0.00144419	0.00707932	down	yes	Kif4
ENSMUSG00000121607	133.72	59.6077	1.1676	0.00144392	0.00707932	up	yes	Nlgn4l
ENSMUSG00000021025	243.659	114.527	1.084	0.00144034	0.00706607	up	yes	Nfkbia
ENSMUSG00000109061	32.6878	0	7.1913	0.00143277	0.00703453	up	yes	Gm49320
ENSMUSG00000024871	33.0107	4.0608	2.939	0.0014241	0.00699569	up	yes	Doc2g
ENSMUSG00000019579	656.89	323.92	1.0184	0.0014091	0.00693123	up	yes	Mydgf
ENSMUSG00000055675	8.944	60.3586	-2.748	0.00140171	0.00690412	down	yes	Kbtbd11
ENSMUSG00000091277	0	51.8875	-7.899	0.00140025	0.00690058	down	yes	Gm1818
ENSMUSG00000035278	104.96	50.7357	1.0274	0.00139369	0.00687377	up	yes	Plekhj1
ENSMUSG00000107605	14.2819	2.0077	2.8327	0.001393	0.00687311	up	yes	Gm44117
ENSMUSG00000068130	8.8793	25.7995	-1.5526	0.00138854	0.00685441	down	yes	Zfp442
ENSMUSG00000028073	76.7789	37.2091	1.0681	0.00138766	0.00685318	up	yes	Pear1
ENSMUSG00000006958	168.295	62.2775	1.4314	0.00137927	0.00681907	up	yes	Chrd
ENSMUSG00000100599	8.8912	0	5.3075	0.00137783	0.00681558	up	yes	1700120C14Rik
ENSMUSG00000044328	24.0024	3.3875	2.8726	0.00137219	0.00679133	up	yes	Trp53i13
ENSMUSG00000046546	38.6591	15.6257	1.3172	0.00137187	0.00679133	up	yes	Fam43a
ENSMUSG00000120146	9.1998	0.4637	4.3701	0.0013634	0.00675328	up	yes	Gm30925
ENSMUSG00000034930	121.278	52.4973	1.19	0.00135878	0.00673583	up	yes	Rtkn
ENSMUSG00000023009	23.1204	0.9417	4.4055	0.00134781	0.00669404	up	yes	Nckap5l
ENSMUSG00000030827	497.977	95.3951	2.381	0.0013369	0.00664342	up	yes	Fgf21
ENSMUSG00000096458	37.8396	77.6904	-1.0242	0.00132939	0.00661273	down	yes	Moap1
ENSMUSG00000105681	17.1928	2.6355	2.6467	0.00132396	0.00659316	up	yes	Gm43428
ENSMUSG00000021322	14.0057	29.4334	-1.0778	0.00131761	0.00657032	down	yes	Aoah
ENSMUSG00000047423	109.243	42.1705	1.3482	0.00131791	0.00657032	up	yes	AI837181
ENSMUSG00000076695	0	4.4902	-4.3491	0.00131606	0.00656641	down	yes	Ighv1-18
ENSMUSG00000038930	78.9761	190.369	-1.2669	0.00131112	0.00654707	down	yes	Rccd1
ENSMUSG00000028262	10.0437	0	5.4722	0.0012893	0.00645212	up	yes	Clca3a2
ENSMUSG00000108425	58.8639	22.2989	1.403	0.00128726	0.00644362	up	yes	Gm44706
ENSMUSG00000113393	11.04	47.9798	-2.1379	0.00126708	0.00635642	down	yes	Gm48415
ENSMUSG00000029074	4.3933	0	4.276	0.00126234	0.00633611	up	yes	Ttll10
ENSMUSG00000035206	333.223	131.782	1.3367	0.00126193	0.00633575	up	yes	Sppl2b
ENSMUSG00000022579	26.4887	56.3451	-1.0923	0.00125982	0.00632859	down	yes	Gpihbp1
ENSMUSG00000054580	139.519	62.2446	1.1762	0.00125495	0.00630586	up	yes	Pla2r1
ENSMUSG00000120996	35.2832	85.0605	-1.271	0.00124723	0.00627222	down	yes	Gm56817
ENSMUSG00000020770	165.234	63.0067	1.3868	0.00124175	0.00625128	up	yes	Unk
ENSMUSG00000035268	107.639	33.3924	1.6804	0.00124233	0.00625128	up	yes	Pkig
ENSMUSG00000033701	180.858	81.9563	1.1335	0.0012293	0.00619555	up	yes	Acbd6
ENSMUSG00000005442	570.304	230.624	1.3054	0.00122578	0.00618118	up	yes	Cic
ENSMUSG00000095562	179.658	80.1681	1.176	0.00122367	0.00617224	up	yes	Erdr1x
ENSMUSG00000030714	179.076	73.077	1.2829	0.0012133	0.00612495	up	yes	Sgf29
ENSMUSG00000020185	4.8399	29.6892	-2.6245	0.00120191	0.00607745	down	yes	E2f7
ENSMUSG00000118171	6.6481	0	4.931	0.00120136	0.0060763	up	yes	Gm50390
ENSMUSG00000024247	280.25	83.3291	1.7428	0.0011967	0.00605444	up	yes	Pkdcc
ENSMUSG00000081944	19.6421	3.7015	2.4332	0.00119451	0.00604502	up	yes	Gm12276
ENSMUSG00000115222	42.6388	14.8824	1.486	0.00119448	0.00604502	up	yes	Gm49747
ENSMUSG00000034317	2.555	16.6686	-2.7631	0.00118471	0.00600693	down	yes	Trim59
ENSMUSG00000048495	139.263	65.7399	1.0643	0.00118439	0.00600693	up	yes	Tyw5
ENSMUSG00000022661	45.39	20.0712	1.1947	0.00118385	0.00600647	up	yes	Cd200
ENSMUSG00000039646	167.853	72.4543	1.2004	0.00117846	0.00598843	up	yes	Vasn
ENSMUSG00000061518	357.085	119.031	1.588	0.00117705	0.00598291	up	yes	Cox5b
ENSMUSG00000025578	100.829	29.075	1.7768	0.00117615	0.00597999	up	yes	Cbx8
ENSMUSG00000087484	38.9917	12.6994	1.5913	0.00114991	0.00586273	up	yes	2900089D17Rik
ENSMUSG00000020926	313.42	103.317	1.6043	0.00114656	0.00584887	up	yes	Adam11
ENSMUSG00000084822	33.2592	6.3537	2.3783	0.00114523	0.00584373	up	yes	Myadml2os
ENSMUSG00000037366	732.262	1959.42	-1.4207	0.00114346	0.00583791	down	yes	Pafah2
ENSMUSG00000021182	22.2528	55.888	-1.301	0.00114059	0.00582649	down	yes	Ccdc88c
ENSMUSG00000120742	13.3956	0	5.906	0.00113625	0.00580592	up	yes	Gm56506
ENSMUSG00000022516	148.675	62.9396	1.2335	0.00113429	0.00580071	up	yes	Nudt16l1
ENSMUSG00000049436	9.6414	0.4637	4.4588	0.00112445	0.00575359	up	yes	Upk1b
ENSMUSG00000110170	13.3229	3.6927	2.0079	0.00111985	0.00573165	up	yes	St6galnac2
ENSMUSG00000098905	49.3089	106.713	-1.1109	0.00111473	0.0057102	down	yes	Zfp953
ENSMUSG00000037563	1294.28	440.674	1.5543	0.00110478	0.00566709	up	yes	Rps16
ENSMUSG00000021418	121.272	56.3041	1.1055	0.00109428	0.00561639	up	yes	Rpp40
ENSMUSG00000035683	0	7.2898	-5.0782	0.00108957	0.00559533	down	yes	Melk
ENSMUSG00000022568	507.608	181.986	1.4751	0.00108124	0.00555563	up	yes	Scrib
ENSMUSG00000108897	0.6998	18.6626	-4.6146	0.00107322	0.00552058	down	yes	Gm44861
ENSMUSG00000030641	7.1501	48.9077	-2.7556	0.00106788	0.00549617	down	yes	Ddias
ENSMUSG00000001773	0	3.1391	-4.1758	0.00106457	0.00548067	down	yes	Folh1
ENSMUSG00000070031	63.4183	134.099	-1.0729	0.00106441	0.00548067	down	yes	Sp140
ENSMUSG00000086826	30.4199	8.1917	1.9091	0.0010629	0.00547512	up	yes	Gm11739
ENSMUSG00000092035	46.508	11.3531	2.0124	0.00106277	0.00547512	up	yes	Peg10
ENSMUSG00000039084	104.713	33.3077	1.6454	0.00105615	0.00544644	up	yes	Chad
ENSMUSG00000031174	31.519	65.9702	-1.0819	0.00105157	0.00542889	down	yes	Rpgr
ENSMUSG00000051627	6.4523	19.2341	-1.5669	0.00104553	0.00540142	down	yes	H1f4
ENSMUSG00000111793	6.9393	0	4.9604	0.00104566	0.00540142	up	yes	Gm47950
ENSMUSG00000024810	18.0127	55.0771	-1.6316	0.00104404	0.00539773	down	yes	Il33
ENSMUSG00000078440	68.3062	11.9466	2.5184	0.00104436	0.00539773	up	yes	Dohh
ENSMUSG00000107997	94.0691	34.7773	1.4545	0.00103716	0.005368	up	yes	Gm44243
ENSMUSG00000073471	254.214	127.289	1.0005	0.00103188	0.00534671	up	yes	Rsph3a
ENSMUSG00000024059	3.7308	14.2371	-1.8469	0.00102324	0.00530774	down	yes	Clip4
ENSMUSG00000058174	7.3226	0	5.053	0.00102364	0.00530774	up	yes	Gm5148
ENSMUSG00000063179	176.33	86.8272	1.0309	0.00101884	0.00528807	up	yes	Pstk
ENSMUSG00000020329	222.396	98.2555	1.1669	0.00101481	0.00527012	up	yes	Polrmt
ENSMUSG00000058900	8.5707	50.0648	-2.5373	0.00100749	0.00523799	down	yes	Rsl1
ENSMUSG00000104217	2.542	20.4816	-2.96	0.000998452	0.00519686	down	yes	Gm37988
ENSMUSG00000102555	23.6858	75.0319	-1.6404	0.000992079	0.00516952	down	yes	6430511E19Rik
ENSMUSG00000028017	37.3458	17.4836	1.0827	0.000984625	0.00513793	up	yes	Egf
ENSMUSG00000036890	41.5941	90.5659	-1.1279	0.000977431	0.00510328	down	yes	Gtdc1
ENSMUSG00000041624	0	6.3314	-4.8676	0.000966518	0.00505346	down	yes	Gucy1a2
ENSMUSG00000031196	61.0461	169.792	-1.4699	0.000955564	0.00500186	down	yes	F8
ENSMUSG00000120226	66.1171	15.7643	2.0687	0.000951961	0.00498441	up	yes	Gm35287
ENSMUSG00000049799	0	4.2925	-4.2035	0.00095024	0.00497821	down	yes	Lrrc19
ENSMUSG00000076586	0	4.3516	-4.3311	0.000950506	0.00497821	down	yes	Igkv8-21
ENSMUSG00000026840	8.487	33.8298	-2.0457	0.000947833	0.00496703	down	yes	Lamc3
ENSMUSG00000052415	17.2001	40.4072	-1.1887	0.000947119	0.00496589	down	yes	Tchh
ENSMUSG00000026822	67.3719	135.428	-1.0129	0.00094462	0.00495442	down	yes	Lcn2
ENSMUSG00000035566	0.3499	7.2755	-4.0849	0.000929504	0.00488904	down	yes	Pcdh17
ENSMUSG00000031145	132.363	64.9424	1.0339	0.000928333	0.00488427	up	yes	Prickle3
ENSMUSG00000052921	164.202	59.4331	1.4634	0.000925389	0.00487435	up	yes	Arhgef15
ENSMUSG00000036892	1602.29	403.071	1.9899	0.000919034	0.00484503	up	yes	Prodh2
ENSMUSG00000024675	1.446	28.6118	-4.2379	0.000918726	0.00484479	down	yes	Ms4a4c
ENSMUSG00000043993	36.0283	11.9386	1.5741	0.000915708	0.00483163	up	yes	2900052L18Rik
ENSMUSG00000121247	34.054	6.984	2.3036	0.000914328	0.00482574	up	yes	Gm57404
ENSMUSG00000035890	164.555	45.8846	1.8403	0.000906545	0.00478815	up	yes	Rnf126
ENSMUSG00000017386	423.63	191.503	1.1427	0.00090415	0.00477749	up	yes	Traf4
ENSMUSG00000019080	92.5871	13.2827	2.7582	0.000898584	0.00474944	up	yes	Mfsd3
ENSMUSG00000086193	31.5623	1.2556	4.4803	0.000894109	0.00472714	up	yes	Gm11508
ENSMUSG00000073062	48.8443	97.9691	-1.0119	0.000889311	0.00470312	down	yes	Zxdb
ENSMUSG00000109179	112.582	48.4593	1.2066	0.000885362	0.00468492	up	yes	Wdr97
ENSMUSG00000103680	124.826	57.8062	1.1137	0.000873569	0.00462518	up	yes	Gm37072
ENSMUSG00000022415	14.06	3.2577	1.9915	0.000870439	0.00460993	up	yes	Syngr1
ENSMUSG00000028487	4.1271	0	4.261	0.00086178	0.00457194	up	yes	Bnc2
ENSMUSG00000025500	47.6175	12.725	1.8798	0.000842417	0.00447824	up	yes	Lmntd2
ENSMUSG00000029597	212.254	75.0374	1.4938	0.000833705	0.00443704	up	yes	Sds
ENSMUSG00000120481	83.8793	182.119	-1.1135	0.000832155	0.00443135	down	yes	Gm56568
ENSMUSG00000057322	163.887	78.4004	1.0632	0.000823017	0.00438396	up	yes	Rpl38
ENSMUSG00000020882	23.7078	5.2766	2.1303	0.000820767	0.00437323	up	yes	Cacnb1
ENSMUSG00000079242	36.2292	9.8855	1.8978	0.000815729	0.00435142	up	yes	C730034F03Rik
ENSMUSG00000040563	174.24	59.7976	1.5343	0.000811993	0.00433525	up	yes	Plppr2
ENSMUSG00000099974	0	6.1928	-4.8455	0.000811987	0.00433525	down	yes	Bcl2a1d
ENSMUSG00000079260	18.6297	39.1547	-1.059	0.000807161	0.0043132	down	yes	Tmppe
ENSMUSG00000033287	46.0177	18.4484	1.2807	0.000800138	0.00427815	up	yes	Kctd17
ENSMUSG00000032417	39.7692	12.6564	1.6849	0.000791599	0.00423495	up	yes	Rwdd2a
ENSMUSG00000045248	66.032	24.2675	1.4467	0.000787476	0.00421657	up	yes	Med26
ENSMUSG00000076612	20.1141	42.101	-1.0482	0.000786384	0.00421316	down	yes	Ighg2c
ENSMUSG00000033987	36.3339	8.9637	2.0353	0.000785996	0.00421231	up	yes	Dnah17
ENSMUSG00000059278	79.643	32.1054	1.325	0.000770808	0.00413692	up	yes	Naa38
ENSMUSG00000070473	199.296	10.7683	4.1922	0.000763107	0.00409917	up	yes	Cldn3
ENSMUSG00000035413	137.738	61.3445	1.1577	0.000761388	0.00409346	up	yes	Tmem98
ENSMUSG00000058966	8.8866	0	5.3332	0.0007616	0.00409346	up	yes	Tlcd3b
ENSMUSG00000039452	38.7672	12.3568	1.6764	0.000760864	0.00409217	up	yes	Snx22
ENSMUSG00000024403	78.8106	29.2136	1.4021	0.00075833	0.00408064	up	yes	Atp6v1g2
ENSMUSG00000020268	51.3909	135.452	-1.3997	0.00075721	0.0040758	down	yes	Lyrm7
ENSMUSG00000001082	67.8442	18.3266	1.869	0.000747692	0.00403281	up	yes	Mfsd10
ENSMUSG00000035697	154.3	58.2646	1.4019	0.0007441	0.00401814	up	yes	Arhgap45
ENSMUSG00000018476	381.811	185.462	1.0443	0.000738584	0.0039942	up	yes	Kdm6b
ENSMUSG00000056162	8.5243	22.6748	-1.3412	0.000736672	0.00398503	down	yes	Cndp1
ENSMUSG00000114547	46.2665	106.275	-1.2049	0.000736652	0.00398503	down	yes	Gm3226
ENSMUSG00000031706	175.05	74.566	1.2285	0.000732393	0.0039677	up	yes	Rfx1
ENSMUSG00000019979	58.1278	117.537	-1.0161	0.000731989	0.00396668	down	yes	Apaf1
ENSMUSG00000057425	16.1111	32.2386	-1.0023	0.000728321	0.00394796	down	yes	Ugt2b37
ENSMUSG00000121339	132.893	0	9.2142	0.000724827	0.00393133	up	yes	Mfsd4b3-ps
ENSMUSG00000121129	19.6755	5.412	1.9157	0.000720372	0.00390947	up	yes	Gm57231
ENSMUSG00000028111	22.8022	7.1089	1.6696	0.00071002	0.0038601	up	yes	Ctsk
ENSMUSG00000024186	12.5797	1.3743	3.3602	0.000707262	0.00384738	up	yes	Rgs11
ENSMUSG00000036744	22.8142	70.5044	-1.6287	0.000698888	0.00380407	down	yes	Or2ag2b
ENSMUSG00000022820	203.859	91.8488	1.1401	0.000696917	0.00379446	up	yes	Ndufb4
ENSMUSG00000024330	35.948	6.1784	2.5634	0.000689128	0.00375555	up	yes	Col11a2
ENSMUSG00000086513	6.1468	26.3279	-2.0775	0.000689159	0.00375555	down	yes	Gvin-ps1
ENSMUSG00000022594	9.5851	24.7392	-1.3746	0.000684665	0.00373437	down	yes	Lynx1
ENSMUSG00000108207	194.775	95.37	1.03	0.000684418	0.00373413	up	yes	1810059H22Rik
ENSMUSG00000036381	34.9413	9.2433	1.9789	0.000682404	0.003726	up	yes	P2ry14
ENSMUSG00000046711	169.048	15.316	3.4392	0.00067424	0.00368842	up	yes	Hmga1
ENSMUSG00000048856	3454.63	1117.55	1.6276	0.000670539	0.00367035	up	yes	Slc25a47
ENSMUSG00000074796	10.6507	0.4581	4.6107	0.000668231	0.00365989	up	yes	Slc4a11
ENSMUSG00000001739	10.6218	1.2357	3.1758	0.000665856	0.00364905	up	yes	Cldn15
ENSMUSG00000026791	139.582	63.1212	1.1295	0.000629872	0.00347041	up	yes	Slc2a8
ENSMUSG00000039323	2464.4	477.461	2.3666	0.000616114	0.0034058	up	yes	Igfbp2
ENSMUSG00000027737	9.3946	0	5.4013	0.000615502	0.00340344	up	yes	Slc7a11
ENSMUSG00000048572	7.0724	20.237	-1.457	0.000613662	0.00339441	down	yes	Tmem252
ENSMUSG00000051817	126.898	51.5553	1.2943	0.00061042	0.00338041	up	yes	Sox12
ENSMUSG00000022561	155.782	49.907	1.6356	0.000607502	0.00336829	up	yes	Gpaa1
ENSMUSG00000046152	51.506	138.693	-1.4317	0.000598313	0.00332234	down	yes	Fut10
ENSMUSG00000106030	82.081	178.156	-1.1213	0.000597498	0.00331881	down	yes	Gm43611
ENSMUSG00000027487	65.0637	174.578	-1.4334	0.000594725	0.0033054	down	yes	Cdk5rap1
ENSMUSG00000049957	508.572	110.384	2.201	0.000594563	0.0033054	up	yes	Ccdc137
ENSMUSG00000107019	0	6.8461	-5.0162	0.000585881	0.00326018	down	yes	Gm43682
ENSMUSG00000060560	9.0517	44.284	-2.2926	0.000582113	0.00324214	down	yes	Ces4a
ENSMUSG00000058260	52.925	141.981	-1.4184	0.000574264	0.00320327	down	yes	Serpina9
ENSMUSG00000014303	26.8756	9.433	1.5135	0.000573193	0.00319826	up	yes	Glis2
ENSMUSG00000113581	52.5767	14.3166	1.9	0.000572255	0.00319399	up	yes	Dio3os
ENSMUSG00000003038	126.77	49.1897	1.3834	0.000570723	0.00318641	up	yes	Hmgn2
ENSMUSG00000045251	77.9053	31.6004	1.2843	0.000570569	0.00318641	up	yes	Zfp688
ENSMUSG00000029860	409.839	189.654	1.1082	0.000569843	0.00318342	up	yes	Zyx
ENSMUSG00000109428	82.8002	27.0352	1.6224	0.000567434	0.00317189	up	yes	Gm45698
ENSMUSG00000059173	36.0674	72.7205	-1.0038	0.000565565	0.00316431	down	yes	Pde1a
ENSMUSG00000120183	41.5841	17.1921	1.2715	0.000561714	0.0031485	up	yes	1700085D22Rik
ENSMUSG00000015149	888.401	402.466	1.1386	0.000558208	0.00313457	up	yes	Sirt2
ENSMUSG00000004100	296.386	129.384	1.1956	0.000550535	0.00309242	up	yes	Ppan
ENSMUSG00000027860	57.0598	156.23	-1.4419	0.000549319	0.00308653	down	yes	Vangl1
ENSMUSG00000074811	54.7015	24.3154	1.1596	0.000547317	0.00307622	up	yes	Hps6
ENSMUSG00000084998	71.7482	30.9606	1.2051	0.000545902	0.0030692	up	yes	Gm16279
ENSMUSG00000026941	73.4853	15.0035	2.2983	0.000542981	0.00305371	up	yes	Mamdc4
ENSMUSG00000027940	658.574	307.462	1.0995	0.000542315	0.00305089	up	yes	Tpm3
ENSMUSG00000039081	20.5324	6.6564	1.5782	0.000538668	0.00303315	up	yes	Zfp503
ENSMUSG00000060336	9.6838	34.585	-1.859	0.000537567	0.00302973	down	yes	Zfp937
ENSMUSG00000036492	68.1951	11.1897	2.5716	0.00053509	0.00301669	up	yes	Rnf39
ENSMUSG00000001588	99.033	38.7859	1.326	0.000525713	0.00296564	up	yes	Acap1
ENSMUSG00000053297	5.1101	0	4.4121	0.00052193	0.0029479	up	yes	AI854703
ENSMUSG00000100486	0	6.4724	-4.8569	0.000520731	0.00294203	down	yes	Gm4131
ENSMUSG00000014075	13.5881	36.858	-1.4478	0.000520159	0.00294057	down	yes	Dynlt2b
ENSMUSG00000067389	64.4833	15.1589	2.1005	0.000520312	0.00294057	up	yes	Gm17080
ENSMUSG00000097141	9.7999	46.6456	-2.2438	0.000519416	0.0029373	down	yes	Gm10524
ENSMUSG00000032254	15.1188	61.4821	-2.037	0.000516519	0.00292361	down	yes	Kif23
ENSMUSG00000037890	64.3519	133.782	-1.0527	0.000516292	0.00292322	down	yes	Wdr19
ENSMUSG00000095197	0	8.9238	-5.3341	0.000515656	0.00292142	down	yes	Ighv1-59
ENSMUSG00000113852	59.973	22.2965	1.4151	0.000513258	0.00290962	up	yes	Gm48062
ENSMUSG00000055560	28.2982	0.9162	5.0638	0.000508298	0.00288416	up	yes	Zfp459
ENSMUSG00000042404	227.512	104.134	1.1331	0.000505641	0.00287174	up	yes	Dennd4b
ENSMUSG00000054135	49.0167	16.8191	1.5616	0.000504645	0.00286785	up	yes	A430110L20Rik
ENSMUSG00000078348	91.5566	4.6488	4.2923	0.000504639	0.00286785	up	yes	Sf3b5
ENSMUSG00000010080	4.945	0	4.5626	0.000501324	0.00285249	up	yes	Epn3
ENSMUSG00000037816	14.3242	42.7183	-1.5925	0.000501208	0.00285249	down	yes	Fbxw17
ENSMUSG00000042225	28.6241	72.8768	-1.3511	0.000496926	0.00283183	down	yes	Ammecr1
ENSMUSG00000096768	461.82	97.9618	2.2373	0.000495483	0.00282448	up	yes	Erdr1y
ENSMUSG00000029161	25.4913	9.8911	1.4034	0.00049318	0.00281222	up	yes	Cgref1
ENSMUSG00000071722	6.2839	29.3897	-2.2139	0.000492499	0.00280921	down	yes	Spin4
ENSMUSG00000018909	169.938	341.903	-1.007	0.000492273	0.00280879	down	yes	Arrb1
ENSMUSG00000024087	19.1741	39.9841	-1.1054	0.000487235	0.00278349	down	yes	Cyp1b1
ENSMUSG00000036959	335.953	149.136	1.172	0.000486112	0.0027781	up	yes	Bcorl1
ENSMUSG00000084880	52.9903	18.1734	1.5745	0.000485963	0.0027781	up	yes	Tomm6os
ENSMUSG00000037138	26.4487	1.8834	3.6274	0.000483562	0.00276679	up	yes	Aff3
ENSMUSG00000030657	0.7462	11.384	-3.7522	0.000478645	0.00274291	down	yes	Xylt1
ENSMUSG00000030409	434.514	183.876	1.2383	0.000476666	0.00273497	up	yes	Dmpk
ENSMUSG00000029047	164.388	48.8015	1.7405	0.000470392	0.00270402	up	yes	Pex10
ENSMUSG00000032120	782.287	227.141	1.782	0.000470037	0.00270282	up	yes	C2cd2l
ENSMUSG00000021835	55.9003	24.4851	1.1747	0.000463351	0.00267188	up	yes	Bmp4
ENSMUSG00000030882	94.3128	41.2933	1.1651	0.000462849	0.00266982	up	yes	Dnhd1
ENSMUSG00000036641	90.1168	45.4063	1.0097	0.00046141	0.00266318	up	yes	Ccdc148
ENSMUSG00000019997	53.4813	26.2696	1.0222	0.000460709	0.00265997	up	yes	Ccn2
ENSMUSG00000108414	254.276	126.097	1.0101	0.00046019	0.00265864	up	yes	Snhg1
ENSMUSG00000031822	235.634	84.2093	1.4798	0.000458217	0.00264973	up	yes	Gse1
ENSMUSG00000003346	141.446	36.4954	1.9416	0.000457343	0.00264633	up	yes	Abhd17a
ENSMUSG00000044139	247.884	69.4976	1.8262	0.000454316	0.00262964	up	yes	Prss53
ENSMUSG00000005378	268.722	120.082	1.1537	0.000452873	0.00262294	up	yes	Bud23
ENSMUSG00000033307	285.951	7.6436	5.2075	0.000451803	0.00261921	up	yes	Mif
ENSMUSG00000076731	0	6.1728	-4.8091	0.000441677	0.00256626	down	yes	Ighv8-12
ENSMUSG00000027716	37.5895	1.6994	4.5136	0.000439567	0.0025555	up	yes	Trpc3
ENSMUSG00000058809	2.4623	24.284	-3.328	0.000438815	0.00255194	down	yes	Hspd1-ps3
ENSMUSG00000005267	2.1921	14.2147	-2.5993	0.00043858	0.00255137	down	yes	Zfp287
ENSMUSG00000028497	16.0727	46.047	-1.4819	0.000438323	0.00255137	down	yes	Hacd4
ENSMUSG00000007603	224.56	70.6897	1.6686	0.000437205	0.00254578	up	yes	Dus3l
ENSMUSG00000035448	0	17.9865	-6.3706	0.000435055	0.00253486	down	yes	Ccr3
ENSMUSG00000039826	138.698	330.529	-1.2529	0.000429326	0.00250544	down	yes	Trub2
ENSMUSG00000018566	48.991	17.8766	1.4111	0.000425601	0.00248528	up	yes	Slc2a4
ENSMUSG00000021773	34.0664	1.8691	4.1485	0.000424463	0.00247942	up	yes	Comtd1
ENSMUSG00000055485	8.8873	27.0097	-1.6088	0.000418941	0.00245104	down	yes	Mtcl2
ENSMUSG00000042942	10.0257	26.759	-1.4952	0.000416444	0.00243721	down	yes	Greb1l
ENSMUSG00000020672	131.43	295.354	-1.1655	0.000412402	0.00241739	down	yes	Sntg2
ENSMUSG00000024962	99.9386	30.8962	1.6736	0.000408922	0.00239968	up	yes	Vegfb
ENSMUSG00000031490	240.238	77.7362	1.6164	0.000408991	0.00239968	up	yes	Eif4ebp1
ENSMUSG00000031671	371.248	176.664	1.0658	0.000408472	0.00239817	up	yes	Setd6
ENSMUSG00000002804	64.6177	9.9908	2.6435	0.0004064	0.00238752	up	yes	Nudt14
ENSMUSG00000054708	253.818	115.54	1.1347	0.00040629	0.00238752	up	yes	Ankrd24
ENSMUSG00000090077	275.205	127.858	1.109	0.000406164	0.00238752	up	yes	Lime1
ENSMUSG00000080893	17.1534	1.3743	3.7764	0.000404515	0.00237872	up	yes	Ndufa12-ps
ENSMUSG00000040557	225.593	106.626	1.0873	0.000404053	0.00237676	up	yes	Mettl27
ENSMUSG00000037251	70.2898	140.942	-1.0089	0.000400913	0.00236055	down	yes	Pomk
ENSMUSG00000074406	61.7325	12.564	2.2682	0.000399845	0.00235577	up	yes	Zfp628
ENSMUSG00000098678	66.1117	12.7099	2.3909	0.000399743	0.00235577	up	yes	Mroh6
ENSMUSG00000050994	61.9056	13.4707	2.2074	0.000399044	0.0023533	up	yes	Adgb
ENSMUSG00000032977	277.976	112.149	1.3097	0.000396015	0.00233693	up	yes	Slx9
ENSMUSG00000102504	8.5204	32.1056	-1.9141	0.000391629	0.00231475	down	yes	Gm21955
ENSMUSG00000054426	132.443	47.4542	1.4739	0.000387052	0.0022899	up	yes	A930005H10Rik
ENSMUSG00000121503	101.101	44.4177	1.1817	0.000384526	0.00227715	up	yes	H2-K2
ENSMUSG00000037426	217.152	561.111	-1.3675	0.000384082	0.00227525	down	yes	Depdc5
ENSMUSG00000028681	43.1767	2.1973	4.1536	0.000374771	0.00222796	up	yes	Ptch2
ENSMUSG00000033434	75.2731	11.5316	2.6764	0.000374237	0.00222551	up	yes	Gtpbp6
ENSMUSG00000080242	46.1277	7.9177	2.5193	0.000374022	0.00222513	up	yes	Atp6v0c-ps2
ENSMUSG00000119968	49.6581	14.8824	1.7204	0.000372768	0.00221964	up	yes	D530017H19Rik
ENSMUSG00000115200	38.1691	112.753	-1.5568	0.000368326	0.00219531	down	yes	Gm46516
ENSMUSG00000020914	30.3476	89.3602	-1.5538	0.000364013	0.00217594	down	yes	Top2a
ENSMUSG00000098702	67.3082	24.3433	1.4594	0.000355912	0.00213512	up	yes	1500015A07Rik
ENSMUSG00000006333	1918.61	955.469	1.0046	0.000352087	0.00211356	up	yes	Rps9
ENSMUSG00000003970	1260.42	562.988	1.1615	0.000342715	0.00206199	up	yes	Rpl8
ENSMUSG00000012017	27.0934	1.8834	3.6512	0.000341687	0.00205648	up	yes	Scarf2
ENSMUSG00000014554	225.507	85.5184	1.3996	0.000338987	0.00204356	up	yes	Dguok
ENSMUSG00000020057	12.1271	33.7768	-1.4579	0.000339097	0.00204356	down	yes	Dram1
ENSMUSG00000037938	94.0864	39.2401	1.2464	0.000338462	0.00204106	up	yes	Chchd5
ENSMUSG00000090952	29.6758	8.206	1.8342	0.000333307	0.00201525	up	yes	Rab11bos1
ENSMUSG00000021532	112.94	271.568	-1.2633	0.000330852	0.00200238	down	yes	Fastkd3
ENSMUSG00000117924	140.273	49.3512	1.5046	0.000323162	0.00195841	up	yes	Tmem223
ENSMUSG00000041429	91.0671	25.0373	1.8361	0.000319122	0.00193583	up	yes	Nthl1
ENSMUSG00000043639	8.2652	30.8109	-1.9084	0.000316176	0.00192175	down	yes	Rbm20
ENSMUSG00000028957	92.7602	45.2614	1.0564	0.000313152	0.00190652	up	yes	Per3
ENSMUSG00000111291	136.975	64.1862	1.0929	0.000312082	0.00190125	up	yes	Gm48604
ENSMUSG00000023939	354.727	47.8583	2.8804	0.000310274	0.00189212	up	yes	Mrpl14
ENSMUSG00000087598	123.486	288.058	-1.2213	0.000309621	0.00188938	down	yes	Zfp111
ENSMUSG00000034295	11.1217	40.8656	-1.9224	0.000308661	0.00188478	down	yes	Fhod3
ENSMUSG00000029406	553.035	242.015	1.1912	0.000307337	0.00187793	up	yes	Pitpnm2
ENSMUSG00000053693	77.2829	23.7831	1.7189	0.000304537	0.00186206	up	yes	Mast1
ENSMUSG00000051076	144.818	51.4518	1.5022	0.000303665	0.00185734	up	yes	Vtcn1
ENSMUSG00000032740	29.7729	77.5424	-1.3852	0.000299062	0.00183283	down	yes	Ccdc88a
ENSMUSG00000027699	120.91	247.074	-1.0375	0.000297511	0.00182515	down	yes	Ect2
ENSMUSG00000030595	87.2251	19.0084	2.1924	0.000295872	0.00181691	up	yes	Nfkbib
ENSMUSG00000097372	0	11.4606	-5.722	0.000294679	0.0018106	down	yes	Gm26876
ENSMUSG00000042198	100.532	46.6875	1.1168	0.000292942	0.00180314	up	yes	Chchd7
ENSMUSG00000037907	117.243	48.7742	1.2702	0.000292615	0.0018029	up	yes	Ankrd13b
ENSMUSG00000110353	97.9733	38.0856	1.3631	0.000291794	0.00179905	up	yes	Gm33543
ENSMUSG00000031861	72.9106	27.8432	1.4106	0.000286958	0.00177161	up	yes	Lpar2
ENSMUSG00000018821	95.545	19.1049	2.297	0.000285102	0.00176249	up	yes	Avpi1
ENSMUSG00000028799	88.1884	29.6192	1.5762	0.000285195	0.00176249	up	yes	Zfp362
ENSMUSG00000018858	300.774	131.536	1.1878	0.000284727	0.00176078	up	yes	Mrpl58
ENSMUSG00000078896	60.0447	124.334	-1.0433	0.000278368	0.00172377	down	yes	Zfp965
ENSMUSG00000041540	315.92	657.739	-1.0587	0.000277513	0.00171963	down	yes	Sox5
ENSMUSG00000104452	0.6998	14.6648	-4.2447	0.000273481	0.00169578	down	yes	Ighv8-8
ENSMUSG00000001053	28.2542	6.0542	2.1852	0.000270465	0.00167934	up	yes	N4bp3
ENSMUSG00000022236	86.7695	32.5015	1.4196	0.000269884	0.00167686	up	yes	Ropn1l
ENSMUSG00000053963	2.0994	42.2447	-4.2538	0.000268597	0.00167169	down	yes	Stum
ENSMUSG00000028896	209.371	88.7785	1.2418	0.000266268	0.00165887	up	yes	Rcc1
ENSMUSG00000021040	191.374	91.1981	1.0765	0.000265268	0.00165358	up	yes	Slirp
ENSMUSG00000001802	267.494	82.8282	1.6799	0.000263402	0.00164435	up	yes	Lrp3
ENSMUSG00000045667	14.0447	0.3139	5.0046	0.000261462	0.00163389	up	yes	Smtnl2
ENSMUSG00000035513	24.8933	3.2888	2.7486	0.000257678	0.00161189	up	yes	Ntng2
ENSMUSG00000038812	150.153	71.7308	1.0658	0.000256038	0.00160272	up	yes	Trmt112
ENSMUSG00000039759	72.7856	10.1094	2.8179	0.00025513	0.00159757	up	yes	Thap3
ENSMUSG00000097310	66.5414	143.899	-1.11	0.000254568	0.00159514	down	yes	A930038B10Rik
ENSMUSG00000075227	48.6108	3.8855	3.5874	0.000253461	0.00158928	up	yes	Znhit2
ENSMUSG00000073000	0	6.1808	-4.7357	0.000252412	0.00158486	down	yes	Ppp1r36dn
ENSMUSG00000119971	21.8636	86.8328	-1.9796	0.000247451	0.00155583	down	yes	Gm56821
ENSMUSG00000029596	45.2768	5.8701	2.9754	0.000247151	0.00155447	up	yes	Sdsl
ENSMUSG00000042462	160.772	42.3546	1.9066	0.000245942	0.00154792	up	yes	Dctpp1
ENSMUSG00000024118	642.154	318.128	1.015	0.000239525	0.00151187	up	yes	Tedc2
ENSMUSG00000016552	7.1761	24.5583	-1.8362	0.000236738	0.00149715	down	yes	Foxred2
ENSMUSG00000012443	9.4116	42.6673	-2.1791	0.000235258	0.00149031	down	yes	Kif11
ENSMUSG00000025272	115.776	21.9906	2.3955	0.000235334	0.00149031	up	yes	Tro
ENSMUSG00000002578	25.5891	90.6221	-1.8294	0.000230166	0.00145959	down	yes	Ikzf4
ENSMUSG00000053581	163.319	408.184	-1.3248	0.000229768	0.00145799	down	yes	Zfand2a
ENSMUSG00000087222	69.7332	9.4018	2.9173	0.000228386	0.0014503	up	yes	E030042O20Rik
ENSMUSG00000057948	29.7018	4.6232	2.7141	0.000227055	0.00144334	up	yes	Unc13d
ENSMUSG00000015377	229.957	96.6466	1.2495	0.000225318	0.00143378	up	yes	Dennd6b
ENSMUSG00000032606	195.249	524.058	-1.4267	0.000223688	0.00142439	down	yes	Nicn1
ENSMUSG00000074063	6325.09	2139.54	1.5634	0.000222565	0.00141772	up	yes	Osgin1
ENSMUSG00000107198	67.0594	259.642	-1.9493	0.000221399	0.00141079	down	yes	Gm19619
ENSMUSG00000024208	86.0083	16.4568	2.3839	0.000220712	0.00140738	up	yes	Uqcc2
ENSMUSG00000034918	23.7522	49.2138	-1.0429	0.000220392	0.00140583	down	yes	Cdhr2
ENSMUSG00000069607	16.7985	50.5219	-1.595	0.000220263	0.00140549	down	yes	Cd300ld3
ENSMUSG00000026857	93.7251	35.7752	1.3904	0.000218538	0.00139545	up	yes	Ntmt1
ENSMUSG00000110494	32.1101	66.3142	-1.0243	0.000217252	0.0013882	down	yes	Gm31774
ENSMUSG00000022197	21.6284	7.2587	1.5664	0.000216783	0.00138665	up	yes	Pdzd2
ENSMUSG00000044709	112.807	48.9332	1.217	0.000213799	0.00136898	up	yes	Gemin7
ENSMUSG00000033036	68.3186	18.1112	1.9526	0.000213649	0.00136887	up	yes	Ppihl
ENSMUSG00000031879	142.583	66.8727	1.0868	0.000213193	0.00136652	up	yes	Ciao2b
ENSMUSG00000092386	0	10.663	-5.6106	0.000212823	0.00136463	down	yes	Gm20536
ENSMUSG00000085001	156.534	65.0936	1.2673	0.000211603	0.00135728	up	yes	Rapgef4os2
ENSMUSG00000037344	399.679	198.639	1.0061	0.000211088	0.00135444	up	yes	Slc12a9
ENSMUSG00000035027	529.505	213.614	1.305	0.000209729	0.00134713	up	yes	Map2k2
ENSMUSG00000027281	61.5187	129.424	-1.0645	0.000209247	0.00134497	down	yes	Slx4ip
ENSMUSG00000060044	26.6178	54.2577	-1.0208	0.000208672	0.00134174	down	yes	Tmem26
ENSMUSG00000073402	90.0623	13.0812	2.7584	0.000208197	0.00133916	up	yes	H2-T5
ENSMUSG00000044949	0	8.5963	-5.2796	0.000205001	0.00131998	down	yes	Ubtd2
ENSMUSG00000028849	435.666	200.876	1.1155	0.000200426	0.00129278	up	yes	Map7d1
ENSMUSG00000017713	91.467	31.4153	1.5665	0.000195572	0.00126679	up	yes	Tha1
ENSMUSG00000042293	35.8325	0.6278	5.6027	0.000194175	0.00125818	up	yes	Gm5617
ENSMUSG00000120312	3.2862	22.2734	-2.688	0.000191683	0.00124422	down	yes	Gm57403
ENSMUSG00000029402	44.9923	100.991	-1.1612	0.000188025	0.00122392	down	yes	Snrnp35
ENSMUSG00000041189	24.941	6.0087	2.1305	0.000187602	0.00122246	up	yes	Chrnb1
ENSMUSG00000098234	144.65	45.0399	1.6819	0.000187553	0.00122246	up	yes	Snhg6
ENSMUSG00000089847	214.759	55.7504	1.9405	0.000184074	0.0012016	up	yes	Timm10b
ENSMUSG00000046159	63.1935	129.649	-1.043	0.000182819	0.00119467	down	yes	Chrm3
ENSMUSG00000117786	2.2385	14.2857	-2.6546	0.00018197	0.00118997	down	yes	Gm10503
ENSMUSG00000041293	16.5911	57.0986	-1.7517	0.000181457	0.00118745	down	yes	Adgrf1
ENSMUSG00000036904	109.059	49.7363	1.1419	0.000180378	0.00118249	up	yes	Fzd8
ENSMUSG00000030323	41.7191	84.3152	-1.0025	0.000180166	0.00118152	down	yes	Ift122
ENSMUSG00000040740	44.9166	20.2825	1.1606	0.000179384	0.00117681	up	yes	Slc25a34
ENSMUSG00000021483	148.018	58.5449	1.3329	0.000179033	0.00117591	up	yes	Cdk20
ENSMUSG00000056209	154.013	73.9104	1.0681	0.000179113	0.00117591	up	yes	Npm3
ENSMUSG00000025466	86.1828	30.1974	1.5071	0.000178479	0.00117338	up	yes	Fuom
ENSMUSG00000023991	326.051	133.41	1.2916	0.000178108	0.00117178	up	yes	Foxp4
ENSMUSG00000035545	2726.41	1348.61	1.0148	0.000176722	0.00116349	up	yes	Leng8
ENSMUSG00000024386	3847.49	1866.14	1.0431	0.00017296	0.00114157	up	yes	Proc
ENSMUSG00000086782	109.926	54.4267	1.0196	0.000172113	0.0011372	up	yes	E130102H24Rik
ENSMUSG00000084923	9.456	62.8819	-2.7329	0.000170787	0.00112925	down	yes	Gm15611
ENSMUSG00000069910	5.6748	24.7591	-2.1562	0.000170512	0.00112784	down	yes	Spdl1
ENSMUSG00000030410	159.785	73.4297	1.119	0.000169246	0.00111987	up	yes	Dmwd
ENSMUSG00000022763	117.446	49.1822	1.2415	0.000168295	0.00111477	up	yes	Aifm3
ENSMUSG00000078716	16.5747	45.6208	-1.4524	0.00016633	0.00110374	down	yes	Tmem8b
ENSMUSG00000098330	85.3179	13.5505	2.6271	0.000165997	0.00110192	up	yes	Gtpbp4-ps1
ENSMUSG00000043923	950.27	405.264	1.231	0.000164711	0.00109418	up	yes	Cenatac
ENSMUSG00000120219	44.6251	12.0884	1.8686	0.00016453	0.00109337	up	yes	Gm56637
ENSMUSG00000103436	87.9036	36.5358	1.2983	0.00016425	0.0010919	up	yes	Gm36995
ENSMUSG00000028312	58.0137	122.826	-1.082	0.000163111	0.00108589	down	yes	Smc2
ENSMUSG00000052684	200.909	87.0422	1.2062	0.000162935	0.00108512	up	yes	Jun
ENSMUSG00000054364	172.753	83.2031	1.0393	0.000162336	0.00108152	up	yes	Rhob
ENSMUSG00000097048	106.417	49.7356	1.1165	0.000161699	0.00107767	up	yes	1600020E01Rik
ENSMUSG00000031004	53.2695	118.559	-1.1501	0.000160704	0.00107181	down	yes	Mki67
ENSMUSG00000112008	30.9593	5.7091	2.4531	0.000156996	0.00105049	up	yes	Gm47218
ENSMUSG00000039989	224.866	45.9238	2.2779	0.000155521	0.00104174	up	yes	Cbx4
ENSMUSG00000055839	293.972	12.3578	4.5501	0.000154379	0.00103486	up	yes	Elob
ENSMUSG00000031023	127.088	58.4476	1.1298	0.000153666	0.00103046	up	yes	Akip1
ENSMUSG00000103581	1.3219	29.1905	-4.5756	0.000152988	0.00102666	down	yes	Gm37833
ENSMUSG00000057863	348.522	2.6299	7.0364	0.000149375	0.00100461	up	yes	Rpl36
ENSMUSG00000025436	73.2395	22.3218	1.7395	0.000147756	0.000994443	up	yes	Atp23
ENSMUSG00000111497	84.2596	12.4047	2.7686	0.000146542	0.000987714	up	yes	Gm38431
ENSMUSG00000053730	79.8346	31.8338	1.3334	0.000146369	0.000986906	up	yes	Tmem39b
ENSMUSG00000057895	13.453	41.4316	-1.6299	0.00014386	0.000971767	down	yes	Zfp105
ENSMUSG00000117081	11.4433	76.0412	-2.759	0.000143211	0.000967739	down	yes	Gm49948
ENSMUSG00000002416	419.383	118.936	1.8155	0.000139171	0.000941818	up	yes	Ndufb2
ENSMUSG00000010607	84.4676	15.9588	2.4158	0.000135567	0.000919453	up	yes	Pigyl
ENSMUSG00000070394	210.679	94.5876	1.1527	0.000134872	0.000915076	up	yes	Tmem256
ENSMUSG00000045886	50.6494	7.1289	2.8033	0.00013381	0.00090854	up	yes	Pam16l
ENSMUSG00000098332	145.694	13.5424	3.4061	0.000132842	0.000902297	up	yes	Pigbos1
ENSMUSG00000024793	8.7855	0	5.307	0.000132478	0.000900157	up	yes	Tnfrsf25
ENSMUSG00000034932	64.078	7.3798	3.1757	0.000132387	0.000899873	up	yes	Mrpl54
ENSMUSG00000040631	24.2995	4.6799	2.286	0.000132081	0.000898456	up	yes	Dok4
ENSMUSG00000121880	111.771	49.9391	1.1544	0.000130325	0.000888476	up	yes	XP_029325311.1
ENSMUSG00000079495	31.3085	11.6558	1.3827	0.000128374	0.000876468	up	yes	Nat8f6
ENSMUSG00000026893	146.962	312.882	-1.0934	0.000127664	0.000871942	down	yes	Gca
ENSMUSG00000003824	87.1291	33.2056	1.3984	0.000126576	0.000864833	up	yes	Syce2
ENSMUSG00000037805	494.262	167.655	1.5575	0.000125331	0.000857599	up	yes	Rpl10a
ENSMUSG00000078851	44.7685	10.0583	2.1417	0.000124453	0.000852221	up	yes	H2ac25
ENSMUSG00000018378	39.3275	10.2392	1.9076	0.000122279	0.000838584	up	yes	Cuedc1
ENSMUSG00000044857	324.488	140.964	1.2013	0.000121293	0.000832949	up	yes	Lemd2
ENSMUSG00000089824	124.581	294.662	-1.2472	0.000121322	0.000832949	down	yes	Rbm12
ENSMUSG00000020167	170.345	53.1871	1.6699	0.000118036	0.000813114	up	yes	Tcf3
ENSMUSG00000044827	31.2225	94.6267	-1.6167	0.000116573	0.00080484	down	yes	Tlr1
ENSMUSG00000021139	79.6528	246.418	-1.6244	0.000116435	0.000804488	down	yes	S2bpcox16
ENSMUSG00000120233	738.793	340.595	1.1198	0.000114744	0.000794295	up	yes	Gm32006
ENSMUSG00000020547	60.3479	139.494	-1.2146	0.000114034	0.000789974	down	yes	Bzw2
ENSMUSG00000024053	16.3963	79.4022	-2.283	0.00011386	0.000789064	down	yes	Emilin2
ENSMUSG00000020681	31.7049	10.8384	1.5556	0.000112172	0.000778239	up	yes	Ace
ENSMUSG00000073684	91.1751	38.1486	1.2379	0.000111471	0.00077367	up	yes	Faap20
ENSMUSG00000025362	193.879	63.0135	1.6175	0.000110437	0.000767361	up	yes	Rps26
ENSMUSG00000021228	60.2752	20.2801	1.5626	0.000110297	0.000766672	up	yes	Acot3
ENSMUSG00000020775	676.984	305.94	1.1471	0.000109636	0.000762652	up	yes	Mrpl38
ENSMUSG00000043885	141.895	293.84	-1.0474	0.000109568	0.000762467	down	yes	Slc36a4
ENSMUSG00000017146	8.4336	33.2759	-1.9583	0.00010867	0.000757077	down	yes	Brca1
ENSMUSG00000024727	6.8989	0	4.9681	0.000108328	0.00075498	up	yes	Trpm6
ENSMUSG00000028959	479.469	184.101	1.3746	0.000108197	0.000754354	up	yes	Fastk
ENSMUSG00000062563	315.008	145.342	1.1187	0.000108131	0.00075418	up	yes	Cys1
ENSMUSG00000052776	41.5781	97.8915	-1.2389	0.000107279	0.000749085	down	yes	Oas1a
ENSMUSG00000031813	367.083	156.534	1.228	0.000107076	0.000747947	up	yes	Mvb12a
ENSMUSG00000107877	42.4707	0.6278	5.8424	0.000106815	0.000746412	up	yes	4933427D14Rik
ENSMUSG00000020087	207.339	86.2264	1.2552	0.000106404	0.000744101	up	yes	Tysnd1
ENSMUSG00000036745	6.1578	24.2332	-2.0092	0.000106244	0.000743263	down	yes	Ttll7
ENSMUSG00000028447	146.56	35.2009	2.0319	0.00010601	0.00074191	up	yes	Dctn3
ENSMUSG00000097061	182.814	84.9397	1.1071	0.000104646	0.000733474	up	yes	9330151L19Rik
ENSMUSG00000055401	504.841	248.652	1.0274	0.000104252	0.000731268	up	yes	Fbxo6
ENSMUSG00000000567	158.877	69.799	1.1814	0.000104142	0.000730777	up	yes	Sox9
ENSMUSG00000040471	58.4069	119.05	-1.0323	0.00010337	0.000725911	down	yes	Ggt6
ENSMUSG00000003355	165.446	61.5514	1.4248	0.000100816	0.0007096	up	yes	Fkbp11
ENSMUSG00000031558	6.7305	0	4.9012	0.000100349	0.00070665	up	yes	Slit2
ENSMUSG00000036834	19.7552	60.492	-1.592	0.000100359	0.00070665	down	yes	Plch1
ENSMUSG00000026674	45.3223	131.62	-1.5353	0.000100068	0.000705139	down	yes	Ddr2
ENSMUSG00000005667	282.523	118.048	1.2555	9.87565e-05	0.000697231	up	yes	Mthfd2
ENSMUSG00000039115	100.485	257.793	-1.3634	9.77613e-05	0.00069047	down	yes	Itga9
ENSMUSG00000081752	15.1377	46.0208	-1.643	9.36699e-05	0.000664628	down	yes	Sms-ps
ENSMUSG00000030037	115.928	8.226	3.8012	9.28988e-05	0.000659663	up	yes	Mrpl53
ENSMUSG00000031504	98.8513	43.0918	1.2036	9.27203e-05	0.000658903	up	yes	Rab20
ENSMUSG00000022665	102.472	346.971	-1.7593	9.24358e-05	0.000657389	down	yes	Ccdc80
ENSMUSG00000038524	50.8369	8.3845	2.5558	9.23015e-05	0.00065694	up	yes	Fchsd1
ENSMUSG00000008668	291.755	629.703	-1.1077	9.18219e-05	0.000653779	down	yes	Rps18
ENSMUSG00000028173	45.453	92.6662	-1.0243	9.14286e-05	0.00065123	down	yes	Wls
ENSMUSG00000031840	51.3416	15.9739	1.6508	9.04338e-05	0.000645141	up	yes	Rab3a
ENSMUSG00000097785	125.701	45.7465	1.4602	9.01924e-05	0.000643668	up	yes	B230217O12Rik
ENSMUSG00000051452	120.826	258.38	-1.0977	8.99106e-05	0.000641905	down	yes	Gm11437
ENSMUSG00000003380	338.313	117.123	1.529	8.96747e-05	0.000640717	up	yes	Rabac1
ENSMUSG00000005124	16.8389	52.5899	-1.6519	8.96181e-05	0.000640717	down	yes	Ccn4
ENSMUSG00000021643	53.3142	8.4745	2.6862	8.91812e-05	0.000637933	up	yes	Serf1
ENSMUSG00000033938	1145.18	113.433	3.3322	8.85238e-05	0.000633968	up	yes	Ndufb7
ENSMUSG00000101892	112.493	37.7105	1.5624	8.83749e-05	0.000633147	up	yes	9130401M01Rik
ENSMUSG00000117694	0	16.1905	-6.2085	8.65107e-05	0.00062124	down	yes	Snhg4
ENSMUSG00000001134	143.116	62.3006	1.1902	8.61712e-05	0.000619284	up	yes	Uxt
ENSMUSG00000036376	145.757	55.8233	1.3669	8.38141e-05	0.000603992	up	yes	Abt1
ENSMUSG00000027652	355.651	869.213	-1.2874	8.36523e-05	0.000603534	down	yes	Ralgapb
ENSMUSG00000041431	10.7608	47.4118	-2.13	8.34621e-05	0.000602397	down	yes	Ccnb1
ENSMUSG00000072763	8.8389	40.0315	-2.1837	8.3355e-05	0.000602096	down	yes	Zfp1007
ENSMUSG00000051557	87.5323	23.8517	1.8704	8.168e-05	0.000591154	up	yes	Pusl1
ENSMUSG00000020381	178.584	85.1062	1.0561	8.16343e-05	0.000591055	up	yes	Mrnip
ENSMUSG00000089818	12.3923	0	5.7946	8.03443e-05	0.00058263	up	yes	Gm15950
ENSMUSG00000064138	97.1014	221.523	-1.1846	8.00943e-05	0.000581046	down	yes	Arb2a
ENSMUSG00000079164	77.6951	164.535	-1.0865	8.008e-05	0.000581046	down	yes	Tlr5
ENSMUSG00000026939	265.676	125.845	1.0759	7.87532e-05	0.000573121	up	yes	Tmem141
ENSMUSG00000053964	436.279	193.963	1.1734	7.84077e-05	0.000570832	up	yes	Lgals4
ENSMUSG00000028976	62.0854	161.048	-1.3786	7.66066e-05	0.000559265	down	yes	Slc2a5
ENSMUSG00000047603	220.921	109.423	1.0108	7.63184e-05	0.000557382	up	yes	Zfp235
ENSMUSG00000019362	351.239	52.8039	2.7263	7.54515e-05	0.000551924	up	yes	D8Ertd738e
ENSMUSG00000028070	393.209	193.835	1.0192	7.49093e-05	0.000548175	up	yes	Naxe
ENSMUSG00000002825	64.7105	20.9023	1.6321	7.17399e-05	0.000527705	up	yes	Qtrt1
ENSMUSG00000041164	454.907	192.346	1.2392	7.15311e-05	0.000526754	up	yes	Zmiz2
ENSMUSG00000041697	749.355	80.468	3.2156	6.92966e-05	0.000511773	up	yes	Cox6a1
ENSMUSG00000037461	165.043	398.778	-1.271	6.91212e-05	0.000510682	down	yes	Ints7
ENSMUSG00000038489	118.784	29.3267	2.0041	6.87893e-05	0.000508434	up	yes	Polr2l
ENSMUSG00000020330	4.0937	42.5895	-3.4143	6.82988e-05	0.000505011	down	yes	Hmmr
ENSMUSG00000035311	170.315	374.973	-1.1421	6.79573e-05	0.000503092	down	yes	Gnptab
ENSMUSG00000024376	27.8055	7.8666	1.8693	6.78804e-05	0.000502724	up	yes	Epb41l4a
ENSMUSG00000029772	551.372	1106.11	-1.0046	6.63948e-05	0.000492711	down	yes	Ahcyl2
ENSMUSG00000042359	2.542	14.382	-2.4242	6.62172e-05	0.000491591	down	yes	Osbpl6
ENSMUSG00000102222	0	9.8232	-5.4532	6.62158e-05	0.000491591	down	yes	Pcdhga10
ENSMUSG00000010406	134.19	16.0894	3.0635	6.59417e-05	0.000490138	up	yes	Mrpl52
ENSMUSG00000038775	11.7772	33.4327	-1.5311	6.58454e-05	0.000489619	down	yes	Vill
ENSMUSG00000054717	88.6224	35.8866	1.3026	6.55311e-05	0.000487478	up	yes	Hmgb2
ENSMUSG00000024446	59.3906	6.0885	3.2093	6.50327e-05	0.000484161	up	yes	Rpp21
ENSMUSG00000117113	81.3039	32.7198	1.2853	6.4814e-05	0.000482923	up	yes	Gm49883
ENSMUSG00000031433	61.9933	144.239	-1.23	6.39152e-05	0.000477261	down	yes	Rbm41
ENSMUSG00000038390	41.5447	12.4643	1.7864	6.38868e-05	0.000477261	up	yes	Gpr162
ENSMUSG00000005054	171.611	56.8543	1.59	6.26837e-05	0.000469857	up	yes	Cstb
ENSMUSG00000048120	63.2652	170.967	-1.4408	6.27037e-05	0.000469857	down	yes	Entpd1
ENSMUSG00000020018	34.543	1.4054	4.5115	6.1875e-05	0.000464592	up	yes	Snrpf
ENSMUSG00000121743	0	10.8272	-5.6368	6.04615e-05	0.000454719	down	yes	Gm50433
ENSMUSG00000103297	0	7.8666	-5.1469	5.96003e-05	0.000448791	down	yes	Ighv3-2
ENSMUSG00000087528	84.7915	28.4613	1.5645	5.94955e-05	0.000448185	up	yes	9830144P21Rik
ENSMUSG00000029798	357.691	723.734	-1.0181	5.86656e-05	0.000442838	down	yes	Herc6
ENSMUSG00000027204	28.9036	71.7622	-1.2895	5.78349e-05	0.000437283	down	yes	Fbn1
ENSMUSG00000061479	380.365	167.935	1.1785	5.71507e-05	0.000432465	up	yes	Snrpa
ENSMUSG00000020143	37.3492	86.4623	-1.219	5.66602e-05	0.000429281	down	yes	Dock2
ENSMUSG00000033475	238.284	106.268	1.1701	5.64305e-05	0.000427717	up	yes	Tomm6
ENSMUSG00000032098	3.5604	15.8042	-2.2038	5.6228e-05	0.000426545	down	yes	Treh
ENSMUSG00000074657	72.3221	10.5556	2.7692	5.60941e-05	0.000426043	up	yes	Kif5a
ENSMUSG00000035215	194.466	61.0345	1.6642	5.53895e-05	0.000421385	up	yes	Lsm7
ENSMUSG00000074283	66.6537	147.792	-1.1545	5.44066e-05	0.000414592	down	yes	Zfp109
ENSMUSG00000041750	8.0887	65.1928	-3.0236	5.42023e-05	0.000413719	down	yes	Cd1d2
ENSMUSG00000040323	5.9439	113.19	-4.2524	5.37987e-05	0.000411149	down	yes	Gm15429
ENSMUSG00000040483	103.886	368.928	-1.825	5.34036e-05	0.000408467	down	yes	Xaf1
ENSMUSG00000118125	112.778	42.6984	1.3939	5.31641e-05	0.000406805	up	yes	Gm50387
ENSMUSG00000078139	1.0497	16.123	-3.7825	5.28913e-05	0.000405221	down	yes	AK157302
ENSMUSG00000055725	41.3169	115.771	-1.4967	5.26908e-05	0.000404021	down	yes	Paqr3
ENSMUSG00000094194	0	8.4013	-5.3259	5.17894e-05	0.000398103	down	yes	Ighv5-16
ENSMUSG00000121779	1117.97	130.054	3.0994	5.12625e-05	0.00039471	up	yes	EDL36682.1
ENSMUSG00000120224	38.2085	0.9274	5.5137	5.10648e-05	0.000393353	up	yes	2810001A02Rik
ENSMUSG00000101970	295.285	146.91	1.0171	5.04899e-05	0.000389249	up	yes	Chaserr
ENSMUSG00000026956	85.7579	41.2675	1.0615	5.04343e-05	0.000388983	up	yes	Uap1l1
ENSMUSG00000003546	610.693	290.945	1.0633	5.03853e-05	0.000388768	up	yes	Klc4
ENSMUSG00000068290	1731.36	816.993	1.0843	4.9826e-05	0.000385097	up	yes	Ddrgk1
ENSMUSG00000016239	57.7155	116.032	-1.0014	4.93646e-05	0.000382011	down	yes	Lonrf3
ENSMUSG00000030652	240.234	97.2345	1.2975	4.91218e-05	0.000380612	up	yes	Coq7
ENSMUSG00000036748	215.25	80.2686	1.4152	4.90392e-05	0.000380131	up	yes	Cuedc2
ENSMUSG00000044279	73.939	13.1886	2.4692	4.76344e-05	0.000370176	up	yes	Crb3
ENSMUSG00000022634	205.765	84.0181	1.2917	4.7412e-05	0.000368603	up	yes	Yaf2
ENSMUSG00000048440	21.6174	62.7149	-1.5398	4.63615e-05	0.000360892	down	yes	Cyp4f16
ENSMUSG00000029535	94.9647	189.948	-1.008	4.5483e-05	0.000354652	down	yes	Triap1
ENSMUSG00000035637	1687.75	741.556	1.185	4.53822e-05	0.000354315	up	yes	Grhpr
ENSMUSG00000034453	224.946	466.711	-1.0473	4.48679e-05	0.000350449	down	yes	Polr3b
ENSMUSG00000057788	332.816	129.399	1.3564	4.45659e-05	0.000348385	up	yes	Ddx49
ENSMUSG00000023008	29.3826	63.564	-1.1026	4.2875e-05	0.000336021	down	yes	Fmnl3
ENSMUSG00000099478	150.781	69.5571	1.1165	4.27498e-05	0.000335325	up	yes	Gm28370
ENSMUSG00000020614	611.021	271.672	1.1695	4.26076e-05	0.000334494	up	yes	Fam20a
ENSMUSG00000117679	527.981	258.293	1.0366	4.25076e-05	0.000333851	up	yes	Apbb3
ENSMUSG00000015126	167.514	58.5057	1.5116	4.22974e-05	0.000332342	up	yes	Tsr3
ENSMUSG00000064326	41.7922	4.9683	3.0509	4.18494e-05	0.000329383	up	yes	Siva1
ENSMUSG00000117879	312.817	124.006	1.3366	4.1598e-05	0.000327545	up	yes	2310015A16Rik
ENSMUSG00000022995	4.9156	20.151	-2.0478	4.14464e-05	0.000326909	down	yes	Enah
ENSMUSG00000018286	1554.46	700.893	1.147	4.12745e-05	0.000325832	up	yes	Psmb6
ENSMUSG00000066278	109.367	27.663	1.9922	4.09625e-05	0.000323507	up	yes	Vps37b
ENSMUSG00000029622	382.243	157.178	1.2783	4.09324e-05	0.000323408	up	yes	Arpc1b
ENSMUSG00000024194	245.996	78.0072	1.6619	4.06878e-05	0.000321614	up	yes	Cuta
ENSMUSG00000057068	88.6395	305.328	-1.7783	4.06491e-05	0.000321445	down	yes	Fam47e
ENSMUSG00000022762	36.9256	102.575	-1.4801	4.04637e-05	0.000320391	down	yes	Ncam2
ENSMUSG00000025747	161.707	49.2364	1.7031	3.93997e-05	0.000312772	up	yes	Tyms
ENSMUSG00000097397	49.459	12.0685	2.0388	3.93876e-05	0.000312772	up	yes	Gm16861
ENSMUSG00000054702	26.4723	81.2451	-1.6379	3.84694e-05	0.00030684	down	yes	Ap1s3
ENSMUSG00000095649	11.5604	48.5279	-2.074	3.84602e-05	0.00030684	down	yes	Gvin-ps3
ENSMUSG00000103509	32.9226	108.667	-1.7235	3.84392e-05	0.00030684	down	yes	Gm38372
ENSMUSG00000107577	94.5157	37.6696	1.3481	3.7579e-05	0.000300779	up	yes	Gm44103
ENSMUSG00000001305	139.148	293.26	-1.0788	3.73493e-05	0.00029933	down	yes	Rrp15
ENSMUSG00000042745	37.1154	3.8624	3.3212	3.68109e-05	0.000295658	up	yes	Id1
ENSMUSG00000040466	1007.26	128.345	2.9688	3.67614e-05	0.000295517	up	yes	Blvrb
ENSMUSG00000001918	47.5634	18.0579	1.402	3.63641e-05	0.000292706	up	yes	Slc1a5
ENSMUSG00000062075	172.668	67.9718	1.3389	3.63138e-05	0.000292429	up	yes	Lmnb2
ENSMUSG00000047417	412.434	153.902	1.4216	3.57918e-05	0.000288792	up	yes	Rexo1
ENSMUSG00000081205	0	15.8207	-6.1712	3.57994e-05	0.000288792	down	yes	Gm5940
ENSMUSG00000067203	294.255	59.5961	2.2919	3.54643e-05	0.000286464	up	yes	H2-K2
ENSMUSG00000089875	166.294	71.8736	1.2166	3.54452e-05	0.000286436	up	yes	Etohd2
ENSMUSG00000018585	227.467	94.6688	1.2649	3.51695e-05	0.000284457	up	yes	Atox1
ENSMUSG00000099009	29.5317	1.3743	4.5597	3.4642e-05	0.000280682	up	yes	Rdh16f1
ENSMUSG00000061540	146.025	299.547	-1.0338	3.37045e-05	0.000273447	down	yes	Orm2
ENSMUSG00000049295	233.517	78.4148	1.572	3.36051e-05	0.00027276	up	yes	Zfp219
ENSMUSG00000078570	63.4806	10.1969	2.6313	3.31973e-05	0.000269757	up	yes	1110065P20Rik
ENSMUSG00000003779	8.0444	45.8122	-2.5371	3.31205e-05	0.000269302	down	yes	Kif20a
ENSMUSG00000085207	25.907	4.7874	2.4424	3.22811e-05	0.000263313	up	yes	Gm11767
ENSMUSG00000039483	132.907	38.5398	1.7613	3.17902e-05	0.000259826	up	yes	Asb6
ENSMUSG00000079003	126.044	53.2596	1.2402	3.18002e-05	0.000259826	up	yes	Samd1
ENSMUSG00000055632	10.8162	0	5.5854	3.16673e-05	0.000259084	up	yes	Hmcn2
ENSMUSG00000061533	15.6935	111.135	-2.819	3.15296e-05	0.000258187	down	yes	Cep128
ENSMUSG00000022827	178.46	359.841	-1.0122	3.10243e-05	0.000254526	down	yes	Rabl3
ENSMUSG00000023079	1068.36	409.887	1.3829	3.10273e-05	0.000254526	up	yes	Gtf2ird1
ENSMUSG00000034845	172.17	63.5647	1.436	3.06372e-05	0.000251662	up	yes	Plvap
ENSMUSG00000062488	30.9283	80.0492	-1.3687	3.0535e-05	0.000250934	down	yes	Ifit3b
ENSMUSG00000079014	4.7935	37.6699	-2.9885	3.05119e-05	0.000250856	down	yes	Serpina3i
ENSMUSG00000024914	282.252	101.818	1.4632	3.04391e-05	0.000250369	up	yes	Drap1
ENSMUSG00000000948	24.8703	81.3447	-1.7031	2.98416e-05	0.000245564	down	yes	Gm38393
ENSMUSG00000037326	401.311	134.473	1.5702	2.97378e-05	0.000244819	up	yes	Capn15
ENSMUSG00000059518	199.931	38.7397	2.3647	2.95971e-05	0.000243878	up	yes	Znhit1
ENSMUSG00000095325	111.025	304.147	-1.4489	2.95849e-05	0.000243878	down	yes	Zfp870
ENSMUSG00000029276	31.8335	95.1177	-1.5819	2.92527e-05	0.000241786	down	yes	Glmn
ENSMUSG00000038803	436.285	200.732	1.1157	2.91979e-05	0.0002415	up	yes	Ost4
ENSMUSG00000050721	33.3562	78.7973	-1.2561	2.92037e-05	0.0002415	down	yes	Plekho2
ENSMUSG00000120686	82.2749	26.9334	1.6132	2.87484e-05	0.00023827	up	yes	Gm6297
ENSMUSG00000120789	26.9757	71.1558	-1.3966	2.82911e-05	0.000234796	down	yes	Gm56686
ENSMUSG00000020153	316.015	26.5757	3.5619	2.80385e-05	0.000232887	up	yes	Ndufs7
ENSMUSG00000036278	94.5747	27.0107	1.7862	2.78835e-05	0.000231935	up	yes	Macrod1
ENSMUSG00000110827	22.7378	124.267	-2.4394	2.67243e-05	0.000222997	down	yes	Gm32281
ENSMUSG00000023018	174.501	81.1458	1.0986	2.63193e-05	0.000219916	up	yes	Smarcd1
ENSMUSG00000029561	56.8543	125.135	-1.1296	2.59869e-05	0.00021773	down	yes	Oasl2
ENSMUSG00000058325	183	420.403	-1.2046	2.59702e-05	0.000217689	down	yes	Dock1
ENSMUSG00000045193	181.195	48.195	1.9093	2.56227e-05	0.000214972	up	yes	Cirbp
ENSMUSG00000038368	124.604	261.588	-1.0658	2.53271e-05	0.000212782	down	yes	Focad
ENSMUSG00000041949	68.2248	147.481	-1.109	2.49828e-05	0.000210177	down	yes	Tango6
ENSMUSG00000085741	111.758	40.9949	1.4765	2.49685e-05	0.000210152	up	yes	5430405H02Rik
ENSMUSG00000028393	1921.61	933.982	1.0394	2.45578e-05	0.000206829	up	yes	Alad
ENSMUSG00000048327	7.9113	40.0972	-2.3542	2.45624e-05	0.000206829	down	yes	Ckap2l
ENSMUSG00000024856	368.724	103.416	1.8236	2.39143e-05	0.000201648	up	yes	Cdk2ap2
ENSMUSG00000033788	53.6718	170.68	-1.6721	2.34032e-05	0.000197881	down	yes	Dysf
ENSMUSG00000024579	35.8859	6.8461	2.2999	2.29382e-05	0.000194127	up	yes	Pcyox1l
ENSMUSG00000053291	134.843	52.4827	1.3542	2.28437e-05	0.000193416	up	yes	Rab4b
ENSMUSG00000036622	253.149	85.0946	1.5644	2.26123e-05	0.000191721	up	yes	Atp13a2
ENSMUSG00000039640	534.749	200.022	1.4131	2.24907e-05	0.000190778	up	yes	Mrpl12
ENSMUSG00000039167	53.0817	159.446	-1.5941	2.16535e-05	0.000184185	down	yes	Adgrl4
ENSMUSG00000040938	203.917	16.5054	3.6128	2.16229e-05	0.000184009	up	yes	Slc16a11
ENSMUSG00000074527	369.996	775.792	-1.0655	2.1108e-05	0.000179794	down	yes	Gm14296
ENSMUSG00000074183	63.2265	201.272	-1.6763	2.06808e-05	0.000176356	down	yes	Gsta1
ENSMUSG00000003848	272.392	128.84	1.07	2.05986e-05	0.000175861	up	yes	Nob1
ENSMUSG00000078249	139.995	65.8085	1.0896	2.05426e-05	0.000175464	up	yes	Hmga1b
ENSMUSG00000010044	20.5123	1.8834	3.1639	1.96678e-05	0.000168852	up	yes	Zmynd10
ENSMUSG00000072762	14.6298	50.4145	-1.7884	1.90739e-05	0.000164135	down	yes	4930522L14Rik
ENSMUSG00000054074	23.8549	1.2556	3.9658	1.83628e-05	0.000158238	up	yes	Skida1
ENSMUSG00000093445	357.016	159.67	1.1562	1.82097e-05	0.000156991	up	yes	Lrch4
ENSMUSG00000061411	58.9956	17.1897	1.7676	1.79798e-05	0.000155155	up	yes	Nol4l
ENSMUSG00000045679	108.443	46.6053	1.2378	1.79469e-05	0.000154943	up	yes	Slc66a3
ENSMUSG00000085666	86.418	193.933	-1.1685	1.74988e-05	0.000151358	down	yes	Tdg-ps2
ENSMUSG00000053080	61.7111	22.4232	1.4732	1.74248e-05	0.00015086	up	yes	Zfta
ENSMUSG00000003418	1.1868	19.0573	-3.9817	1.72294e-05	0.000149441	down	yes	St8sia6
ENSMUSG00000091542	163.719	69.1051	1.2524	1.72367e-05	0.000149441	up	yes	Gm17167
ENSMUSG00000020364	256.57	106.554	1.2645	1.6757e-05	0.000145694	up	yes	Zfp354a
ENSMUSG00000006678	47.7088	104.821	-1.1216	1.65672e-05	0.000144111	down	yes	Pola1
ENSMUSG00000074829	217.625	435.335	-1.0039	1.61939e-05	0.000141197	down	yes	2010315B03Rik
ENSMUSG00000038034	80.447	26.5891	1.597	1.5989e-05	0.000139608	up	yes	Igsf8
ENSMUSG00000043719	35.6131	78.1084	-1.0923	1.57827e-05	0.000138003	down	yes	Col6a6
ENSMUSG00000097906	97.8152	34.7124	1.4923	1.57437e-05	0.000137793	up	yes	Gm9625
ENSMUSG00000008140	244.476	101.597	1.2623	1.57241e-05	0.000137687	up	yes	Emc10
ENSMUSG00000015093	92.9816	12.9202	2.8108	1.56901e-05	0.000137454	up	yes	Clic3
ENSMUSG00000034037	188.301	57.857	1.7143	1.54726e-05	0.000135743	up	yes	Fgd5
ENSMUSG00000064247	61.8459	12.1339	2.3108	1.54614e-05	0.000135709	up	yes	Plcxd1
ENSMUSG00000005320	1019.04	458.151	1.1524	1.496e-05	0.000131809	up	yes	Fgfr4
ENSMUSG00000012114	759.326	317.921	1.2547	1.49374e-05	0.000131673	up	yes	Med15
ENSMUSG00000063652	24.3175	2.6044	3.3079	1.46643e-05	0.000129575	up	yes	Slc22a21
ENSMUSG00000042737	45.7902	0.6278	5.932	1.46032e-05	0.000129097	up	yes	Dpm3
ENSMUSG00000031853	172.608	76.899	1.1727	1.4306e-05	0.000126713	up	yes	Map3k21
ENSMUSG00000021493	139.809	28.8644	2.29	1.42799e-05	0.000126543	up	yes	Pdlim7
ENSMUSG00000118239	104.807	42.4173	1.3105	1.42004e-05	0.000125899	up	yes	Gm50107
ENSMUSG00000029461	837.964	1831.8	-1.1275	1.39507e-05	0.000123863	down	yes	Fam168a
ENSMUSG00000035885	379.252	148.685	1.351	1.39284e-05	0.000123725	up	yes	Cox8a
ENSMUSG00000058093	145.492	291.538	-1.0068	1.37603e-05	0.000122409	down	yes	Zfp729b
ENSMUSG00000057036	656.143	87.7277	2.903	1.36786e-05	0.0001218	up	yes	Gm7536
ENSMUSG00000046080	101.781	37.707	1.444	1.33807e-05	0.000119435	up	yes	Clec9a
ENSMUSG00000038943	15.8146	78.4955	-2.3103	1.32732e-05	0.000118591	down	yes	Prc1
ENSMUSG00000028698	24.1301	57.1879	-1.256	1.3205e-05	0.000118096	down	yes	Pik3r3
ENSMUSG00000016252	601.422	107.875	2.4744	1.3156e-05	0.000117772	up	yes	Atp5f1e
ENSMUSG00000000740	882.623	260.493	1.7575	1.30248e-05	0.000116654	up	yes	Rpl13
ENSMUSG00000018845	71.7781	5.8757	3.636	1.28879e-05	0.000115597	up	yes	Unc45b
ENSMUSG00000085667	44.7332	9.1047	2.3554	1.26283e-05	0.000113489	up	yes	Gm12992
ENSMUSG00000067924	57.2585	14.3956	1.9977	1.24697e-05	0.000112173	up	yes	Rtl8b
ENSMUSG00000110702	82.506	28.8319	1.4884	1.24285e-05	0.000111912	up	yes	Gm45767
ENSMUSG00000079478	65.3545	1.8691	5.0859	1.21606e-05	0.000109606	up	yes	Znrd2
ENSMUSG00000038188	203.638	83.5888	1.2805	1.2048e-05	0.000108804	up	yes	Scarf1
ENSMUSG00000034165	270.952	124.208	1.1204	1.19373e-05	0.000107909	up	yes	Ccnd3
ENSMUSG00000116461	82.6567	0	8.529	1.18727e-05	0.000107379	up	yes	Gm44502
ENSMUSG00000004896	463.498	194.626	1.2508	1.1809e-05	0.000106907	up	yes	Mettl25b
ENSMUSG00000052942	2.8122	17.1617	-2.6678	1.16836e-05	0.000105876	down	yes	Glis3
ENSMUSG00000040146	441.296	179.608	1.3005	1.16362e-05	0.000105498	up	yes	Rgl3
ENSMUSG00000026134	28.6384	86.5309	-1.5963	1.13844e-05	0.000103317	down	yes	Prim2
ENSMUSG00000038736	222.664	469.22	-1.0725	1.12601e-05	0.000102239	down	yes	Nudcd1
ENSMUSG00000091387	44.1988	113.262	-1.3489	1.12147e-05	0.000101927	down	yes	Gcnt4
ENSMUSG00000025854	714.223	292.705	1.2878	1.11008e-05	0.000100942	up	yes	Fam20c
ENSMUSG00000046818	17.3129	70.8074	-2.0393	1.10311e-05	0.000100358	down	yes	Ddit4l
ENSMUSG00000050097	4.0344	20.5884	-2.2695	1.08933e-05	9.92018e-05	down	yes	Ces2b
ENSMUSG00000115100	108.18	35.2126	1.6341	1.05962e-05	9.66872e-05	up	yes	Gm34934
ENSMUSG00000025034	286.803	114.885	1.3192	1.04136e-05	9.51621e-05	up	yes	Trim8
ENSMUSG00000024292	1269.95	5778.61	-2.186	1.03551e-05	9.46742e-05	down	yes	Cyp4f14
ENSMUSG00000028252	308.589	631.386	-1.0323	1.03047e-05	9.43538e-05	down	yes	Ccnc
ENSMUSG00000028670	622.565	210.548	1.5603	1.02799e-05	9.42201e-05	up	yes	Lypla2
ENSMUSG00000112615	65.3109	178.462	-1.4493	1.0258e-05	9.40669e-05	down	yes	Gm18337
ENSMUSG00000007670	989.062	418.491	1.2425	1.01249e-05	9.29844e-05	up	yes	Khsrp
ENSMUSG00000032363	785.217	340.862	1.2045	1.00344e-05	9.22457e-05	up	yes	Adamts7
ENSMUSG00000041303	155.642	364.689	-1.2243	9.89771e-06	9.10796e-05	down	yes	Gtf3c3
ENSMUSG00000042557	380.082	987.473	-1.3766	9.86607e-06	9.09247e-05	down	yes	Sin3a
ENSMUSG00000091803	310.192	110.472	1.4847	9.66065e-06	8.92546e-05	up	yes	Cox16
ENSMUSG00000120308	50.9747	12.8324	1.9718	9.65579e-06	8.92543e-05	up	yes	Gm56915
ENSMUSG00000030435	1600.87	698.88	1.1934	9.42205e-06	8.73126e-05	up	yes	U2af2
ENSMUSG00000023952	1397	660.098	1.0821	9.30575e-06	8.64085e-05	up	yes	Gtpbp2
ENSMUSG00000014074	217.228	482.007	-1.1507	9.28442e-06	8.62974e-05	down	yes	Rnf168
ENSMUSG00000031434	53.0527	119.648	-1.1853	9.12198e-06	8.5056e-05	down	yes	Morc4
ENSMUSG00000106164	36.2238	7.7081	2.2892	8.99092e-06	8.39502e-05	up	yes	9430085M18Rik
ENSMUSG00000044211	79.5901	220.601	-1.4679	8.96345e-06	8.3736e-05	down	yes	Gm7887
ENSMUSG00000019261	118.161	18.1593	2.6941	8.85478e-06	8.28468e-05	up	yes	Map1s
ENSMUSG00000034880	75.0219	5.2598	3.8061	8.80022e-06	8.23781e-05	up	yes	Mrpl34
ENSMUSG00000020513	62.067	135.023	-1.1259	8.79119e-06	8.23614e-05	down	yes	Tubd1
ENSMUSG00000074277	83.1781	25.0531	1.7361	8.79396e-06	8.23614e-05	up	yes	Phldb3
ENSMUSG00000057411	261.27	59.8861	2.1135	8.62312e-06	8.08845e-05	up	yes	Antkmt
ENSMUSG00000027447	955.165	423.583	1.1751	8.5875e-06	8.05914e-05	up	yes	Cst3
ENSMUSG00000022559	139.579	48.7628	1.5352	8.47952e-06	7.96591e-05	up	yes	Fbxl6
ENSMUSG00000030213	409.446	820.662	-1.002	8.40216e-06	7.90532e-05	down	yes	Atf7ip
ENSMUSG00000019823	54.0978	11.483	2.2369	8.36684e-06	7.8761e-05	up	yes	Mical1
ENSMUSG00000023905	135.792	33.2139	2.0247	8.31059e-06	7.82715e-05	up	yes	Tnfrsf12a
ENSMUSG00000040187	34.9183	6.6564	2.3787	8.25946e-06	7.79492e-05	up	yes	Bmal2
ENSMUSG00000041827	35.7872	110.909	-1.6426	7.9856e-06	7.54032e-05	down	yes	Oasl1
ENSMUSG00000026980	73.0457	195.732	-1.4229	7.95179e-06	7.51329e-05	down	yes	Ly75
ENSMUSG00000078945	33.7305	103.799	-1.6109	7.92331e-06	7.50456e-05	down	yes	Naip2
ENSMUSG00000042570	242.396	119.015	1.0247	7.86845e-06	7.45643e-05	up	yes	Mier2
ENSMUSG00000070426	260.337	545.419	-1.0698	7.78376e-06	7.38376e-05	down	yes	Rnf121
ENSMUSG00000041449	0	39.42	-7.5017	7.65259e-06	7.28181e-05	down	yes	Serpina3h
ENSMUSG00000024955	274.209	78.5884	1.7982	7.56225e-06	7.19955e-05	up	yes	Esrra
ENSMUSG00000026785	79.9373	15.8465	2.314	7.50865e-06	7.15416e-05	up	yes	Pkn3
ENSMUSG00000048732	22.8596	78.5709	-1.7878	7.49386e-06	7.14552e-05	down	yes	Klhl11
ENSMUSG00000001270	18.535	1.5552	3.5542	7.4675e-06	7.12695e-05	up	yes	Ckb
ENSMUSG00000055200	105.058	36.3464	1.5402	7.47052e-06	7.12695e-05	up	yes	Sertad3
ENSMUSG00000066438	2.0994	32.7796	-3.8423	7.41499e-06	7.09001e-05	down	yes	Plekhd1
ENSMUSG00000042694	31.9586	86.2765	-1.4438	7.31385e-06	7.00451e-05	down	yes	Stn1
ENSMUSG00000097073	77.8702	204.026	-1.394	7.31559e-06	7.00451e-05	down	yes	9430037G07Rik
ENSMUSG00000025464	1109.66	2804.48	-1.3379	7.15033e-06	6.86767e-05	down	yes	Paox
ENSMUSG00000024712	345.064	720.256	-1.0623	7.02242e-06	6.75537e-05	down	yes	Rfk
ENSMUSG00000043323	218.279	83.5802	1.3931	6.99435e-06	6.7354e-05	up	yes	Fbrsl1
ENSMUSG00000031865	613.88	237.192	1.3686	6.95576e-06	6.70173e-05	up	yes	Dctn1
ENSMUSG00000045752	181.473	52.251	1.7874	6.95188e-06	6.70173e-05	up	yes	Tssc4
ENSMUSG00000049804	37.4893	98.1031	-1.3881	6.95538e-06	6.70173e-05	down	yes	Armcx4
ENSMUSG00000071076	101.536	11.5967	3.1199	6.948e-06	6.70173e-05	up	yes	Jund
ENSMUSG00000029446	188.507	64.5799	1.538	6.88269e-06	6.64522e-05	up	yes	Psph
ENSMUSG00000037152	231.389	51.7219	2.1585	6.7723e-06	6.55236e-05	up	yes	Ndufc1
ENSMUSG00000025508	272.695	28.0144	3.2805	6.71677e-06	6.50888e-05	up	yes	Rplp2
ENSMUSG00000038900	247.575	51.0618	2.2598	6.62667e-06	6.42494e-05	up	yes	Rpl12
ENSMUSG00000033967	121.875	34.8906	1.8141	6.54508e-06	6.35921e-05	up	yes	Rnf225
ENSMUSG00000074807	85.4406	17.772	2.2752	6.49379e-06	6.31604e-05	up	yes	Gm10762
ENSMUSG00000032609	381.932	117.258	1.704	6.34448e-06	6.18713e-05	up	yes	Klhdc8b
ENSMUSG00000120166	7.7468	53.0947	-2.7999	6.31226e-06	6.15897e-05	down	yes	Zfp33b
ENSMUSG00000120209	31.4606	89.2016	-1.4879	6.22886e-06	6.09371e-05	down	yes	Gm56694
ENSMUSG00000106951	85.1328	173.866	-1.0209	6.12889e-06	6.00227e-05	down	yes	5930430L01Rik
ENSMUSG00000055371	220.554	497.214	-1.1741	6.11049e-06	5.98743e-05	down	yes	Stam2
ENSMUSG00000117621	84.9246	284.061	-1.7413	6.07327e-06	5.9573e-05	down	yes	Hspe1-rs1
ENSMUSG00000030499	198.957	71.7814	1.4637	6.06659e-06	5.95391e-05	up	yes	Kctd15
ENSMUSG00000072244	12.6031	61.5264	-2.2703	5.95384e-06	5.8651e-05	down	yes	Trim6
ENSMUSG00000094441	120.576	240.236	-1.0004	5.90751e-06	5.82881e-05	down	yes	Zfp955a
ENSMUSG00000042138	344.373	165.71	1.0557	5.58038e-06	5.53268e-05	up	yes	Msantd2
ENSMUSG00000029434	373.887	820.047	-1.1354	5.55016e-06	5.50864e-05	down	yes	Vps33a
ENSMUSG00000020232	402.036	139.442	1.5228	5.53523e-06	5.49678e-05	up	yes	Hmg20b
ENSMUSG00000117780	5.1878	48.3312	-3.2351	5.467e-06	5.43781e-05	down	yes	Gm3734
ENSMUSG00000070287	47.3586	6.9193	2.8261	5.3924e-06	5.3665e-05	up	yes	Slc35g2
ENSMUSG00000002767	396.868	188.809	1.0692	5.33841e-06	5.31563e-05	up	yes	Mrpl2
ENSMUSG00000004085	198.989	438.298	-1.1376	5.17206e-06	5.16393e-05	down	yes	Map3k20
ENSMUSG00000025507	92.2285	25.5934	1.8393	4.99804e-06	4.99831e-05	up	yes	Pidd1
ENSMUSG00000015647	84.2021	31.9933	1.3569	4.8962e-06	4.89912e-05	up	yes	Lama5
ENSMUSG00000085687	146.871	65.8856	1.1531	4.87602e-06	4.88158e-05	up	yes	Gm16153
ENSMUSG00000040482	221.625	67.4644	1.7012	4.84342e-06	4.85686e-05	up	yes	Dxo
ENSMUSG00000025323	50.2205	129.231	-1.3593	4.80529e-06	4.82649e-05	down	yes	Sp4
ENSMUSG00000068196	3.0734	22.4183	-2.8503	4.76749e-06	4.79374e-05	down	yes	Col8a1
ENSMUSG00000030929	124.452	272.619	-1.1351	4.74514e-06	4.77387e-05	down	yes	Eri2
ENSMUSG00000043398	57.5901	13.0668	2.0927	4.73681e-06	4.76809e-05	up	yes	Gpr135
ENSMUSG00000006356	592.795	189.219	1.6437	4.72725e-06	4.76173e-05	up	yes	Crip2
ENSMUSG00000031640	1.7625	2387.77	-10.4315	4.7279e-06	4.76173e-05	down	yes	Gm45753
ENSMUSG00000051506	31.6281	245.778	-2.955	4.66869e-06	4.70724e-05	down	yes	Wdfy4
ENSMUSG00000093861	3.7712	23.8125	-2.6257	4.5666e-06	4.60682e-05	down	yes	Igkv1-110
ENSMUSG00000027956	61.8816	419.948	-2.764	4.53529e-06	4.5778e-05	down	yes	Tmem144
ENSMUSG00000058833	92.7824	10.2305	3.1773	4.49828e-06	4.54536e-05	up	yes	Rex1bd
ENSMUSG00000078937	180.456	78.0012	1.1891	4.42457e-06	4.47824e-05	up	yes	Cpt1b
ENSMUSG00000074052	340.54	158.496	1.1092	4.40152e-06	4.45736e-05	up	yes	BC048644
[truncated: 1,035 more rows]

## Sheet: Table S3
Table-S3: Differentially Expressed Genes of Mice Kidneys under Copper stress
Gene	TG.KR	CG.KR	log2FC	pvalue	FDR	regulation	significant
ENSMUSG00000056608	477.917	11557.8	-4.5967	3.00569e-219	4.88244e-215	down	yes
ENSMUSG00000053279	1680.28	175.31	3.2611	5.05219e-96	4.10339e-92	up	yes
ENSMUSG00000100862	42014.6	1682.7	4.642	2.54033e-75	1.3755e-71	up	yes
ENSMUSG00000083899	796.08	93.0899	3.0961	9.03433e-75	3.66884e-71	up	yes
ENSMUSG00000015134	665.978	17.7902	5.2261	2.55422e-74	8.29813e-71	up	yes
ENSMUSG00000084349	2.6952	1363.83	-9.0013	7.19516e-72	1.94797e-68	down	yes
ENSMUSG00000037071	32795.6	8798.16	1.8982	3.50445e-69	8.13232e-66	up	yes
ENSMUSG00000027875	2245.31	585.401	1.9392	1.63146e-67	3.31267e-64	up	yes
ENSMUSG00000070645	900.977	4358.73	-2.2745	7.94162e-61	1.43337e-57	down	yes					0
ENSMUSG00000044533	623.488	16.1231	5.2728	2.43509e-55	3.95555e-52	up	yes
ENSMUSG00000041220	829.129	215.69	1.9425	5.7152e-45	8.43979e-42	up	yes
ENSMUSG00000070368	1062.27	171.173	2.633	5.26515e-44	7.12726e-41	up	yes
ENSMUSG00000062611	150.851	1012.05	-2.745	1.44888e-40	1.81043e-37	down	yes
ENSMUSG00000090877	255.322	11.1186	4.5218	7.92943e-35	9.2004e-32	up	yes
ENSMUSG00000026348	1824.31	5323.3	-1.5449	4.45554e-34	4.82505e-31	down	yes
ENSMUSG00000116207	0	2984.2	-14.3093	7.71751e-33	7.8352e-30	down	yes
ENSMUSG00000024526	282.214	27.8144	3.3431	1.62124e-32	1.54914e-29	up	yes
ENSMUSG00000020532	1898.6	657.369	1.5301	3.15166e-32	2.8442e-29	up	yes
ENSMUSG00000027870	7010.53	20793.3	-1.5685	5.79263e-30	4.95239e-27	down	yes
ENSMUSG00000025153	7980.25	979.174	3.0268	4.10745e-28	3.17721e-25	up	yes
ENSMUSG00000056749	49.0792	200.338	-2.0318	4.80419e-28	3.54724e-25	down	yes
ENSMUSG00000078139	2.135	236.09	-6.794	6.63282e-28	4.6845e-25	down	yes
ENSMUSG00000121042	490.881	1509.28	-1.6206	8.28238e-28	5.60579e-25	down	yes
ENSMUSG00000025580	638.338	228.09	1.4849	2.38095e-26	1.54704e-23	up	yes
ENSMUSG00000038641	753.112	1687.99	-1.1645	2.59938e-25	1.62401e-22	down	yes
ENSMUSG00000023073	1550.66	3356	-1.1138	3.9921e-25	2.40177e-22	down	yes
ENSMUSG00000039982	193.488	545.584	-1.4961	6.29296e-25	3.65082e-22	down	yes
ENSMUSG00000117786	14.7632	207.749	-3.81	6.90047e-25	3.86521e-22	down	yes
ENSMUSG00000067235	168.859	42.0735	2.0067	2.44662e-24	1.32476e-21	up	yes
ENSMUSG00000007097	328.293	60.3249	2.4437	7.2438e-24	3.79575e-21	up	yes
ENSMUSG00000017677	1024.58	2283.69	-1.1562	1.36569e-22	6.9326e-20	down	yes
ENSMUSG00000054072	393.222	140.344	1.4854	9.78619e-22	4.6755e-19	up	yes
ENSMUSG00000042251	1250.33	2823.64	-1.1751	1.83271e-21	8.50587e-19	down	yes
ENSMUSG00000030546	259.42	20.9091	3.6341	3.37494e-21	1.52285e-18	up	yes
ENSMUSG00000021612	9933.92	22149.2	-1.1568	9.24876e-21	4.06045e-18	down	yes
ENSMUSG00000024411	998.352	377.043	1.4046	1.10281e-20	4.71421e-18	up	yes
ENSMUSG00000021069	459.772	153.824	1.5805	3.45242e-20	1.43798e-17	up	yes
ENSMUSG00000022445	640.253	261.348	1.2925	6.18679e-20	2.51245e-17	up	yes
ENSMUSG00000059040	21.2613	1026.38	-5.598	8.1884e-20	3.2442e-17	down	yes
ENSMUSG00000064357	12257	52186.9	-2.0901	1.12922e-19	4.36741e-17	down	yes
ENSMUSG00000056032	102.12	405.753	-1.9882	4.20647e-19	1.58907e-16	down	yes
ENSMUSG00000000628	164.53	25.5579	2.6858	4.99751e-19	1.84499e-16	up	yes
ENSMUSG00000069682	0	107.142	-23.502	1.05374e-18	3.80376e-16	down	yes
ENSMUSG00000018427	274.043	573.329	-1.0661	2.1101e-18	7.45139e-16	down	yes
ENSMUSG00000031765	313.673	6.6752	5.5543	5.18158e-18	1.79084e-15	up	yes
ENSMUSG00000035686	426.523	18.3603	4.5381	5.83985e-18	1.9763e-15	up	yes
ENSMUSG00000021270	10144.8	23076.3	-1.1856	5.98666e-18	1.98464e-15	down	yes
ENSMUSG00000055116	131.994	348.935	-1.4056	6.71771e-18	2.18245e-15	down	yes
ENSMUSG00000028001	234.432	511.005	-1.1237	9.51919e-18	2.97365e-15	down	yes
ENSMUSG00000034681	314.943	114.102	1.4645	1.4965e-17	4.58664e-15	up	yes
ENSMUSG00000020264	178.04	18.3229	3.2798	2.10341e-17	6.21232e-15	up	yes
ENSMUSG00000041653	85.229	17.0084	2.3289	3.72628e-17	1.08089e-14	up	yes
ENSMUSG00000020038	36.1605	131.731	-1.8763	7.56678e-17	2.1564e-14	down	yes
ENSMUSG00000032350	3267.48	6626.14	-1.02	1.01118e-16	2.832e-14	down	yes
ENSMUSG00000073600	281.098	813.2	-1.5324	3.7032e-16	1.00258e-13	down	yes
ENSMUSG00000019232	148.845	54.7501	1.4406	4.47019e-16	1.19039e-13	up	yes
ENSMUSG00000026317	533.406	101.089	2.3999	7.02778e-16	1.81205e-13	up	yes
ENSMUSG00000071014	739.252	73.4182	3.3319	6.97046e-16	1.81205e-13	up	yes
ENSMUSG00000015127	872.695	249.088	1.8091	7.38124e-16	1.87345e-13	up	yes
ENSMUSG00000025921	991.053	2002.01	-1.0141	7.93271e-16	1.98245e-13	down	yes
ENSMUSG00000047963	96.2589	249.013	-1.37	9.67827e-16	2.38203e-13	down	yes
ENSMUSG00000081406	0	458.945	-11.6083	1.12034e-15	2.71624e-13	down	yes
ENSMUSG00000008035	386.595	41.9144	3.2049	1.93069e-15	4.61207e-13	up	yes
ENSMUSG00000053414	257.988	590.934	-1.1965	2.22611e-15	5.16584e-13	down	yes
ENSMUSG00000031827	607.431	97.5815	2.638	4.61697e-15	1.05631e-12	up	yes
ENSMUSG00000008153	82.2278	6.3788	3.6866	4.87606e-15	1.10009e-12	up	yes
ENSMUSG00000038754	42.669	7.2422	2.5574	5.24621e-15	1.16739e-12	up	yes
ENSMUSG00000036880	1721.86	759.726	1.1805	5.44242e-15	1.19469e-12	up	yes
ENSMUSG00000021957	1433.61	575.295	1.3172	6.17434e-15	1.33728e-12	up	yes
ENSMUSG00000039457	234.405	69.2963	1.7583	7.28869e-15	1.55786e-12	up	yes
ENSMUSG00000001767	770.325	279.194	1.4641	1.01447e-14	2.1127e-12	up	yes
ENSMUSG00000023013	387.952	57.7493	2.7477	1.31218e-14	2.6981e-12	up	yes
ENSMUSG00000042626	1260.82	536.325	1.2328	1.49718e-14	3.04002e-12	up	yes
ENSMUSG00000050069	72.7846	16.9584	2.1015	1.84232e-14	3.69465e-12	up	yes
ENSMUSG00000027239	198.432	17.5199	3.502	2.59915e-14	5.02627e-12	up	yes
ENSMUSG00000059751	0.4882	160.761	-8.2471	2.54512e-14	5.02627e-12	down	yes
ENSMUSG00000022193	532.404	81.7773	2.7029	2.81611e-14	5.38175e-12	up	yes
ENSMUSG00000040731	2142.21	922.924	1.2148	3.26382e-14	6.1606e-12	up	yes
ENSMUSG00000052563	126.615	305.207	-1.2704	3.86163e-14	7.12822e-12	down	yes
ENSMUSG00000051262	315.63	833.366	-1.4012	6.86414e-14	1.20001e-11	down	yes
ENSMUSG00000056293	169.728	25.2725	2.7468	6.8703e-14	1.20001e-11	up	yes
ENSMUSG00000076671	91.6216	2.2212	5.3649	8.35198e-14	1.4281e-11	up	yes
ENSMUSG00000037894	725.454	171.763	2.0785	1.01893e-13	1.70633e-11	up	yes
ENSMUSG00000036073	293.087	109.891	1.4159	1.16121e-13	1.90533e-11	up	yes
ENSMUSG00000067212	466.039	166.447	1.4859	1.35179e-13	2.19585e-11	up	yes
ENSMUSG00000050097	148.941	416.74	-1.4837	1.55385e-13	2.49908e-11	down	yes
ENSMUSG00000085385	209.949	431.18	-1.0382	1.73503e-13	2.76312e-11	down	yes
ENSMUSG00000022512	293.988	613.788	-1.063	1.76321e-13	2.78074e-11	down	yes
ENSMUSG00000042165	0	275.635	-24.7578	3.00724e-13	4.65234e-11	down	yes
ENSMUSG00000062545	6.4879	131.462	-4.3279	3.86714e-13	5.9262e-11	down	yes
ENSMUSG00000031641	640.94	177.354	1.8536	4.19968e-13	6.37567e-11	up	yes
ENSMUSG00000029723	222.587	43.9329	2.3408	5.08153e-13	7.64299e-11	up	yes
ENSMUSG00000067279	52.4694	13.362	1.9836	5.36226e-13	7.99125e-11	up	yes
ENSMUSG00000038567	209.448	581.912	-1.4758	6.94847e-13	1.0261e-10	down	yes
ENSMUSG00000057074	67.6529	20.5648	1.7157	7.23234e-13	1.0584e-10	up	yes
ENSMUSG00000032080	15.1304	63.4357	-2.0666	9.15061e-13	1.32717e-10	down	yes
ENSMUSG00000067924	118.321	14.4724	3.0312	9.90024e-13	1.42318e-10	up	yes
ENSMUSG00000059412	6039.11	1971.17	1.6153	1.18615e-12	1.66102e-10	up	yes
ENSMUSG00000022304	154.325	67.8802	1.1869	1.58138e-12	2.19555e-10	up	yes
ENSMUSG00000062353	69.6715	303.032	-2.1199	1.67821e-12	2.31025e-10	down	yes
ENSMUSG00000029860	616.68	130.439	2.241	2.43011e-12	3.28956e-10	up	yes
ENSMUSG00000051255	90.9375	0.5524	7.3524	2.54841e-12	3.42118e-10	up	yes
ENSMUSG00000002997	341.891	92.3569	1.8884	2.68771e-12	3.57862e-10	up	yes
ENSMUSG00000046070	78.2276	10.8468	2.8502	4.31265e-12	5.69551e-10	up	yes
ENSMUSG00000030647	527.633	85.9505	2.618	4.35219e-12	5.70137e-10	up	yes
ENSMUSG00000023800	35.1901	134.605	-1.937	4.46583e-12	5.80344e-10	down	yes
ENSMUSG00000007872	148.954	13.6171	3.4516	4.6165e-12	5.90476e-10	up	yes
ENSMUSG00000024747	490.14	233.614	1.069	4.99808e-12	6.34287e-10	up	yes
ENSMUSG00000029440	224.856	93.3864	1.2682	5.41572e-12	6.81961e-10	up	yes
ENSMUSG00000020277	728.007	187.446	1.9572	5.54919e-12	6.93392e-10	up	yes
ENSMUSG00000109674	37.7973	4.4464	3.0858	5.90424e-12	7.32126e-10	up	yes
ENSMUSG00000008668	96.4623	380.864	-1.9833	6.36724e-12	7.71862e-10	down	yes
ENSMUSG00000035637	1245.01	310.228	2.0048	6.32976e-12	7.71862e-10	up	yes
ENSMUSG00000031489	56.9806	6.6722	3.0955	7.16511e-12	8.62149e-10	up	yes
ENSMUSG00000055827	130.78	12.2138	3.42	8.87223e-12	1.05197e-09	up	yes
ENSMUSG00000025348	312.358	84.8866	1.8797	1.03998e-11	1.19811e-09	up	yes
ENSMUSG00000057788	251.759	50.9305	2.3051	1.04999e-11	1.20113e-09	up	yes
ENSMUSG00000030278	190.967	26.197	2.8664	1.12506e-11	1.26913e-09	up	yes
ENSMUSG00000080242	189.877	8.0451	4.5598	1.26815e-11	1.42067e-09	up	yes
ENSMUSG00000060419	0	40.1984	-22.1672	1.46227e-11	1.60494e-09	down	yes
ENSMUSG00000044792	1407.21	681.631	1.0461	1.50381e-11	1.63946e-09	up	yes
ENSMUSG00000064294	36.8621	8.6188	2.0981	1.64883e-11	1.78557e-09	up	yes
ENSMUSG00000028049	487.052	139.41	1.8049	1.92917e-11	2.07533e-09	up	yes
ENSMUSG00000022877	179.496	86.197	1.0552	1.99344e-11	2.13036e-09	up	yes
ENSMUSG00000038274	638.679	45.902	3.7985	2.07011e-11	2.19783e-09	up	yes
ENSMUSG00000061780	113.031	5.006	4.4973	2.1169e-11	2.23292e-09	up	yes
ENSMUSG00000042541	295.16	127.97	1.207	2.30579e-11	2.41647e-09	up	yes
ENSMUSG00000003038	578.633	101.543	2.511	3.63105e-11	3.70961e-09	up	yes
ENSMUSG00000009863	2774.02	1060.65	1.3871	4.38234e-11	4.42153e-09	up	yes
ENSMUSG00000034845	461.474	103.627	2.1547	4.78519e-11	4.76875e-09	up	yes
ENSMUSG00000035504	378.667	169.522	1.1593	5.74608e-11	5.68404e-09	up	yes
ENSMUSG00000084817	44.2563	0	8.1746	5.77362e-11	5.68404e-09	up	yes
ENSMUSG00000047676	0.533	73.2138	-7.1057	6.09216e-11	5.96151e-09	down	yes
ENSMUSG00000026288	389.232	103.805	1.9076	6.3132e-11	6.10426e-09	up	yes
ENSMUSG00000026971	699.736	1720.89	-1.2982	6.29609e-11	6.10426e-09	down	yes
ENSMUSG00000045319	61.7789	12.781	2.2715	7.60278e-11	7.30767e-09	up	yes
ENSMUSG00000046516	3471.6	86.28	5.3305	8.49739e-11	8.11951e-09	up	yes
ENSMUSG00000055782	109.463	27.512	1.9921	1.01805e-10	9.67087e-09	up	yes
ENSMUSG00000031722	70.9454	22.8168	1.6356	1.04666e-10	9.84492e-09	up	yes
ENSMUSG00000043461	95.122	8.0514	3.5623	1.04849e-10	9.84492e-09	up	yes
ENSMUSG00000021094	150.766	52.5854	1.5203	1.20161e-10	1.11537e-08	up	yes
ENSMUSG00000047986	212.946	578.622	-1.4422	1.2648e-10	1.16736e-08	down	yes
ENSMUSG00000090175	47.635	102.06	-1.1005	1.29836e-10	1.19156e-08	down	yes
ENSMUSG00000045629	424.723	922.326	-1.1185	1.33633e-10	1.21951e-08	down	yes
ENSMUSG00000020889	718.33	264.671	1.4402	1.37609e-10	1.24185e-08	up	yes
ENSMUSG00000028447	320.648	32.4879	3.3029	1.38757e-10	1.24528e-08	up	yes
ENSMUSG00000015451	334.32	153.329	1.124	1.67122e-10	1.49161e-08	up	yes
ENSMUSG00000111942	198.397	70.1383	1.4981	1.88407e-10	1.66331e-08	up	yes
ENSMUSG00000042010	908.814	312.255	1.5409	1.90791e-10	1.67525e-08	up	yes
ENSMUSG00000049401	458.598	181.37	1.3387	2.06454e-10	1.79339e-08	up	yes
ENSMUSG00000078919	753.782	171.375	2.1371	2.10616e-10	1.81018e-08	up	yes
ENSMUSG00000026209	349.36	127.147	1.4589	2.19134e-10	1.86367e-08	up	yes
ENSMUSG00000029482	1835.38	587.951	1.6423	2.25198e-10	1.90526e-08	up	yes
ENSMUSG00000009112	1225.15	492.663	1.3147	2.30127e-10	1.93688e-08	up	yes
ENSMUSG00000075702	106.898	10.014	3.4164	2.64891e-10	2.20661e-08	up	yes
ENSMUSG00000037152	439.422	57.3351	2.9386	4.21766e-10	3.41383e-08	up	yes
ENSMUSG00000066058	374.283	128.307	1.5443	4.2242e-10	3.41383e-08	up	yes
ENSMUSG00000024816	290.982	62.5219	2.2187	4.25671e-10	3.42265e-08	up	yes
ENSMUSG00000042363	215.604	443.967	-1.0416	4.27725e-10	3.42265e-08	down	yes
ENSMUSG00000040249	1766.89	190.68	3.212	5.13348e-10	4.08766e-08	up	yes
ENSMUSG00000005674	1085.42	496.43	1.128	6.2975e-10	4.89458e-08	up	yes
ENSMUSG00000121510	31.0986	2.2138	3.8095	6.50405e-10	5.00719e-08	up	yes
ENSMUSG00000055415	156.05	37.0168	2.076	7.14344e-10	5.47349e-08	up	yes
ENSMUSG00000042116	606.706	140.005	2.1154	8.28399e-10	6.28809e-08	up	yes
ENSMUSG00000024121	1796.01	605.602	1.5683	8.33671e-10	6.29867e-08	up	yes
ENSMUSG00000121644	232.906	1.6656	7.1264	8.65663e-10	6.51011e-08	up	yes
ENSMUSG00000091971	496.66	23.3343	4.4117	8.89776e-10	6.66061e-08	up	yes
ENSMUSG00000114441	68.2074	257.452	-1.9194	9.22218e-10	6.8718e-08	down	yes
ENSMUSG00000010051	235.974	511.141	-1.1149	9.32416e-10	6.91606e-08	down	yes
ENSMUSG00000031710	652.558	15.3273	5.4122	1.10218e-09	8.13806e-08	up	yes
ENSMUSG00000027940	1713.07	454.889	1.9129	1.11717e-09	8.21146e-08	up	yes
ENSMUSG00000046623	18.0667	109.37	-2.6039	1.37268e-09	9.95438e-08	down	yes
ENSMUSG00000030652	310.872	83.1531	1.9029	1.4027e-09	1.01269e-07	up	yes
ENSMUSG00000039852	3529.71	1002.72	1.8156	1.49241e-09	1.07269e-07	up	yes
ENSMUSG00000042423	562.824	145.556	1.9511	1.52732e-09	1.09294e-07	up	yes
ENSMUSG00000020175	13.2985	46.6585	-1.8127	1.61685e-09	1.1469e-07	down	yes
ENSMUSG00000073421	499.564	188.726	1.4049	1.72668e-09	1.21421e-07	up	yes
ENSMUSG00000121382	102.088	224.514	-1.1361	1.8116e-09	1.26843e-07	down	yes
ENSMUSG00000040048	974.323	231.917	2.0708	2.08236e-09	1.45175e-07	up	yes
ENSMUSG00000079363	313.672	142.192	1.1429	2.27545e-09	1.57287e-07	up	yes
ENSMUSG00000034928	1564.49	428.813	1.8671	2.34245e-09	1.61232e-07	up	yes
ENSMUSG00000059518	136.753	11.9569	3.5161	2.38385e-09	1.63389e-07	up	yes
ENSMUSG00000111083	25.3413	84.7412	-1.7442	2.3967e-09	1.6358e-07	down	yes
ENSMUSG00000032014	93.7187	202.378	-1.1112	2.42651e-09	1.64922e-07	down	yes
ENSMUSG00000081788	20.2048	85.6989	-2.0847	2.67823e-09	1.79773e-07	down	yes
ENSMUSG00000041881	153.359	33.3331	2.2022	2.70518e-09	1.80835e-07	up	yes
ENSMUSG00000003123	397.082	147.306	1.4303	2.74542e-09	1.82773e-07	up	yes
ENSMUSG00000036181	629.304	307.517	1.0333	2.83212e-09	1.87775e-07	up	yes
ENSMUSG00000012428	115	54.4549	1.0791	2.87115e-09	1.89589e-07	up	yes
ENSMUSG00000001056	294.887	103.751	1.5079	3.07234e-09	2.01238e-07	up	yes
ENSMUSG00000028073	286.961	85.7142	1.7427	3.15561e-09	2.05039e-07	up	yes
ENSMUSG00000073436	414.129	115.972	1.8362	3.15297e-09	2.05039e-07	up	yes
ENSMUSG00000035242	1011.6	381.426	1.4074	3.33157e-09	2.1561e-07	up	yes
ENSMUSG00000032786	1570.88	707.244	1.1514	3.50691e-09	2.25163e-07	up	yes
ENSMUSG00000005054	216.966	43.7398	2.3113	3.82465e-09	2.44597e-07	up	yes
ENSMUSG00000020268	88.9871	451.555	-2.3396	3.92203e-09	2.49841e-07	down	yes
ENSMUSG00000058454	166.915	361.718	-1.1176	4.13458e-09	2.61331e-07	down	yes
ENSMUSG00000054728	478.428	119.824	1.9972	4.29339e-09	2.69274e-07	up	yes
ENSMUSG00000024955	666.245	136.217	2.2902	4.54255e-09	2.81638e-07	up	yes
ENSMUSG00000104960	64.5809	2.227	4.8591	5.04267e-09	3.09106e-07	up	yes
ENSMUSG00000029188	74.5839	203.868	-1.4572	5.07885e-09	3.10153e-07	down	yes
ENSMUSG00000015478	844.086	343.841	1.296	5.19283e-09	3.15926e-07	up	yes
ENSMUSG00000062515	2304.71	878.731	1.3912	5.55414e-09	3.35395e-07	up	yes
ENSMUSG00000040606	484.934	1002.75	-1.048	6.36115e-09	3.81607e-07	down	yes
ENSMUSG00000024208	69.1749	3.9046	4.1492	6.63831e-09	3.92983e-07	up	yes
ENSMUSG00000039616	139.259	312.668	-1.1666	6.65293e-09	3.92983e-07	down	yes
ENSMUSG00000095200	76.9572	8.899	3.1121	7.39432e-09	4.33622e-07	up	yes
ENSMUSG00000041237	975.113	396.104	1.2999	7.50817e-09	4.38715e-07	up	yes
ENSMUSG00000032336	2687.58	1072.91	1.3248	8.0294e-09	4.64162e-07	up	yes
ENSMUSG00000022598	60.0765	3.8942	3.9479	8.43521e-09	4.84175e-07	up	yes
ENSMUSG00000048489	81.075	28.9468	1.484	9.08267e-09	5.1768e-07	up	yes
ENSMUSG00000104496	1.0659	39.8155	-5.2266	9.25249e-09	5.25516e-07	down	yes
ENSMUSG00000025453	3593.29	553.427	2.6988	9.29535e-09	5.2611e-07	up	yes
ENSMUSG00000029195	26.9291	5.581	2.2722	9.61656e-09	5.40524e-07	up	yes
ENSMUSG00000030674	314.018	114.678	1.4539	9.81956e-09	5.50031e-07	up	yes
ENSMUSG00000013150	129.401	39.4562	1.714	9.9606e-09	5.52219e-07	up	yes
ENSMUSG00000029198	1003.27	446.395	1.1685	9.93225e-09	5.52219e-07	up	yes
ENSMUSG00000060969	107.06	15.0342	2.8329	9.92007e-09	5.52219e-07	up	yes
ENSMUSG00000076613	576.302	265.373	1.1193	1.00277e-08	5.54045e-07	up	yes
ENSMUSG00000046574	178.723	60.9003	1.5526	1.01188e-08	5.57185e-07	up	yes
ENSMUSG00000002660	345.157	62.7875	2.4588	1.09984e-08	6.00713e-07	up	yes
ENSMUSG00000063236	109.955	27.2664	2.0123	1.10202e-08	6.00713e-07	up	yes
ENSMUSG00000071178	178.794	85.896	1.0597	1.13418e-08	6.16176e-07	up	yes
ENSMUSG00000033318	1453.35	588.307	1.3048	1.14847e-08	6.2186e-07	up	yes
ENSMUSG00000079507	70.9973	14.4423	2.2972	1.20392e-08	6.49716e-07	up	yes
ENSMUSG00000092203	170.548	38.1029	2.1626	1.2791e-08	6.88001e-07	up	yes
ENSMUSG00000011096	139.765	23.113	2.5972	1.35268e-08	7.22792e-07	up	yes
ENSMUSG00000002831	238.427	95.0689	1.3259	1.37537e-08	7.30114e-07	up	yes
ENSMUSG00000034165	511.425	195.569	1.3866	1.37192e-08	7.30114e-07	up	yes
ENSMUSG00000067736	419.404	0	24.0883	1.41478e-08	7.48588e-07	up	yes
ENSMUSG00000029071	1202.79	358.886	1.7448	1.45407e-08	7.64401e-07	up	yes
ENSMUSG00000039146	0.5362	59.8114	-6.8112	1.53382e-08	7.98571e-07	down	yes
ENSMUSG00000004788	388.142	114.679	1.7597	1.5551e-08	8.01936e-07	up	yes
ENSMUSG00000058207	1.6085	18.931	-3.5679	1.55262e-08	8.01936e-07	down	yes
ENSMUSG00000121418	0	29.5673	-7.6517	1.60977e-08	8.27502e-07	down	yes
ENSMUSG00000037373	1377.8	319.216	2.1098	1.75592e-08	8.96953e-07	up	yes
ENSMUSG00000027792	32.712	9.741	1.7404	1.92849e-08	9.72871e-07	up	yes
ENSMUSG00000030717	167.923	47.5628	1.8201	1.92427e-08	9.72871e-07	up	yes
ENSMUSG00000020153	435.077	15.8574	4.7781	2.06386e-08	1.03794e-06	up	yes
ENSMUSG00000016024	115.369	43.7186	1.398	2.13128e-08	1.06525e-06	up	yes
ENSMUSG00000007570	56.9032	8.6186	2.7197	2.17457e-08	1.08355e-06	up	yes
ENSMUSG00000017837	301.552	120.398	1.3238	2.28479e-08	1.13499e-06	up	yes
ENSMUSG00000038296	411.831	183.467	1.1663	2.29599e-08	1.13707e-06	up	yes
ENSMUSG00000010651	1461.77	626.813	1.2216	2.53063e-08	1.23076e-06	up	yes
ENSMUSG00000028063	347.315	73.4047	2.2423	2.52422e-08	1.23076e-06	up	yes
ENSMUSG00000057411	211.221	33.3791	2.6623	2.52817e-08	1.23076e-06	up	yes
ENSMUSG00000022516	279.286	67.7765	2.0426	2.75684e-08	1.32492e-06	up	yes
ENSMUSG00000108852	1.953	36.9588	-4.1613	2.8596e-08	1.35823e-06	down	yes
ENSMUSG00000018830	902.081	371.229	1.2807	2.93447e-08	1.38972e-06	up	yes
ENSMUSG00000023348	209.545	87.0588	1.2677	2.98128e-08	1.40779e-06	up	yes
ENSMUSG00000074469	93.682	239.784	-1.3571	3.11439e-08	1.46214e-06	down	yes
ENSMUSG00000044279	125.838	13.3919	3.2332	3.19415e-08	1.49527e-06	up	yes
ENSMUSG00000033938	1281.28	49.1951	4.7029	3.43913e-08	1.60072e-06	up	yes
ENSMUSG00000031808	466.597	118.375	1.979	3.84202e-08	1.78314e-06	up	yes
ENSMUSG00000001518	261.521	84.5622	1.6295	4.53692e-08	2.08775e-06	up	yes
ENSMUSG00000001270	171.098	60.0595	1.5095	4.5758e-08	2.0997e-06	up	yes
ENSMUSG00000024395	411.135	127.953	1.6837	4.7794e-08	2.18695e-06	up	yes
ENSMUSG00000033453	354.552	719.798	-1.0223	4.85078e-08	2.21337e-06	down	yes
ENSMUSG00000025545	1101.97	517.601	1.0903	4.87337e-08	2.21745e-06	up	yes
ENSMUSG00000021384	202.009	61.7262	1.7105	5.10009e-08	2.31413e-06	up	yes
ENSMUSG00000038451	244.487	54.1857	2.1735	5.40768e-08	2.44006e-06	up	yes
ENSMUSG00000020163	497.274	10.005	5.6352	6.06842e-08	2.71367e-06	up	yes
ENSMUSG00000031059	1108.54	433.324	1.3553	6.08087e-08	2.71367e-06	up	yes
ENSMUSG00000001105	578.265	157.816	1.8736	6.40344e-08	2.84979e-06	up	yes
ENSMUSG00000023971	240.139	75.5908	1.6666	7.27179e-08	3.17535e-06	up	yes
ENSMUSG00000009281	371.612	162.245	1.1958	7.31134e-08	3.18406e-06	up	yes
ENSMUSG00000093989	411.642	117.345	1.8105	7.36725e-08	3.19983e-06	up	yes
ENSMUSG00000035268	290.245	44.5031	2.7054	7.40651e-08	3.2083e-06	up	yes
ENSMUSG00000025572	315.347	107.184	1.5566	7.43539e-08	3.21225e-06	up	yes
ENSMUSG00000045975	368.911	763.531	-1.0506	7.88849e-08	3.38996e-06	down	yes
ENSMUSG00000019428	781.767	261.82	1.5783	7.96444e-08	3.41357e-06	up	yes
ENSMUSG00000005299	2663.27	974.242	1.4508	8.13687e-08	3.4783e-06	up	yes
ENSMUSG00000022878	132.205	34.1819	1.9517	8.27676e-08	3.52881e-06	up	yes
ENSMUSG00000083672	0	25.0076	-7.4105	8.3685e-08	3.55858e-06	down	yes
ENSMUSG00000049600	70.8456	12.7926	2.4716	8.4196e-08	3.57097e-06	up	yes
ENSMUSG00000036002	182.419	71.8228	1.3447	8.87745e-08	3.75535e-06	up	yes
ENSMUSG00000022571	352.363	138.044	1.3523	9.46613e-08	3.97333e-06	up	yes
ENSMUSG00000015668	157.715	347.504	-1.1394	9.57639e-08	4.00925e-06	down	yes
ENSMUSG00000036523	213.877	28.0139	2.9317	9.86216e-08	4.10771e-06	up	yes
ENSMUSG00000017307	187.131	49.4679	1.9184	1.00203e-07	4.1523e-06	up	yes
ENSMUSG00000059970	103.971	17.7557	2.5489	1.02326e-07	4.22946e-06	up	yes
ENSMUSG00000030727	169.072	32.8908	2.3618	1.09811e-07	4.52734e-06	up	yes
ENSMUSG00000086841	76.7179	8.8802	3.1107	1.13654e-07	4.66211e-06	up	yes
ENSMUSG00000057897	42.1937	8.075	2.3852	1.15501e-07	4.72593e-06	up	yes
ENSMUSG00000032171	220.876	38.4198	2.5236	1.18596e-07	4.82827e-06	up	yes
ENSMUSG00000024327	1058.36	432.114	1.2924	1.32256e-07	5.31772e-06	up	yes
ENSMUSG00000035638	199.172	62.2343	1.6779	1.37087e-07	5.48483e-06	up	yes
ENSMUSG00000008822	105.256	15.8437	2.7315	1.43258e-07	5.70365e-06	up	yes
ENSMUSG00000024902	432.651	157.75	1.4561	1.43644e-07	5.70503e-06	up	yes
ENSMUSG00000117725	68.0042	169.209	-1.3147	1.46538e-07	5.80578e-06	down	yes
ENSMUSG00000025466	109.015	26.428	2.0441	1.48227e-07	5.84417e-06	up	yes
ENSMUSG00000051596	77.7239	6.1224	3.6661	1.48075e-07	5.84417e-06	up	yes
ENSMUSG00000026064	68.474	18.6001	1.882	1.58628e-07	6.20905e-06	up	yes
ENSMUSG00000046718	94.444	19.7364	2.2594	1.63684e-07	6.39153e-06	up	yes
ENSMUSG00000025176	846.855	420.561	1.0095	1.67038e-07	6.50688e-06	up	yes
ENSMUSG00000060950	63.1702	8.0882	2.9682	1.82586e-07	7.04496e-06	up	yes
ENSMUSG00000083478	233.75	556.389	-1.2507	1.84194e-07	7.09017e-06	down	yes
ENSMUSG00000117465	72.038	30.5792	1.2358	2.05728e-07	7.82632e-06	up	yes
ENSMUSG00000044894	336.365	11.9328	4.8168	2.16345e-07	8.17282e-06	up	yes
ENSMUSG00000071711	311.685	76.4695	2.0276	2.18915e-07	8.25073e-06	up	yes
ENSMUSG00000052684	170.757	54.1923	1.6561	2.27867e-07	8.54842e-06	up	yes
ENSMUSG00000023939	178.169	9.1805	4.2787	2.29599e-07	8.59356e-06	up	yes
ENSMUSG00000006611	100.424	27.2898	1.8788	2.31242e-07	8.63517e-06	up	yes
ENSMUSG00000060036	3830.22	1431.51	1.4199	2.35106e-07	8.75931e-06	up	yes
ENSMUSG00000046275	140.418	38.4113	1.8705	2.3585e-07	8.76692e-06	up	yes
ENSMUSG00000029093	36.7829	3.8738	3.2401	2.45501e-07	9.08411e-06	up	yes
ENSMUSG00000021614	91.8127	13.6254	2.7533	2.46863e-07	9.11372e-06	up	yes
ENSMUSG00000006517	469.747	192.931	1.2838	2.4982e-07	9.20199e-06	up	yes
ENSMUSG00000025433	34.7397	0	7.8233	2.61856e-07	9.60177e-06	up	yes
ENSMUSG00000020267	783.763	332.917	1.2355	2.72035e-07	9.90793e-06	up	yes
ENSMUSG00000039001	272.35	38.6436	2.8172	2.84707e-07	1.03232e-05	up	yes
ENSMUSG00000105373	81.1211	195.208	-1.2689	2.90963e-07	1.05265e-05	down	yes
ENSMUSG00000020766	158.568	30.562	2.3751	2.95825e-07	1.06549e-05	up	yes
ENSMUSG00000010607	56.1012	5.0168	3.4851	3.00325e-07	1.07455e-05	up	yes
ENSMUSG00000045680	160.493	373.147	-1.2158	2.99812e-07	1.07455e-05	down	yes
ENSMUSG00000081787	25.9603	0.2762	6.4412	2.99063e-07	1.07455e-05	up	yes
ENSMUSG00000020672	3.967	24.5294	-2.6217	3.09015e-07	1.10322e-05	down	yes
ENSMUSG00000031490	37.8758	5.0016	2.9181	3.10594e-07	1.10642e-05	up	yes
ENSMUSG00000032741	2194.82	931.201	1.2369	3.13814e-07	1.11545e-05	up	yes
ENSMUSG00000041571	208.804	73.4228	1.5075	3.1479e-07	1.11647e-05	up	yes
ENSMUSG00000076612	396.085	192.482	1.0412	3.17124e-07	1.1223e-05	up	yes
ENSMUSG00000033427	2184.83	1005.82	1.1191	3.37446e-07	1.18904e-05	up	yes
ENSMUSG00000002043	54.556	3.8956	3.8101	3.40835e-07	1.19838e-05	up	yes
ENSMUSG00000051319	94.6229	9.4536	3.3238	3.67553e-07	1.28675e-05	up	yes
ENSMUSG00000020471	102.169	24.4755	2.0611	3.72805e-07	1.30233e-05	up	yes
ENSMUSG00000029545	705.938	219.874	1.6828	3.74743e-07	1.30629e-05	up	yes
ENSMUSG00000039196	27.7191	8.6438	1.6819	3.90635e-07	1.35298e-05	up	yes
ENSMUSG00000101517	30.6856	71.2236	-1.2174	4.00703e-07	1.3849e-05	down	yes
ENSMUSG00000066443	217.538	497.372	-1.1939	4.02017e-07	1.38584e-05	down	yes
ENSMUSG00000121784	1324.41	93.9105	3.8179	4.07978e-07	1.39888e-05	up	yes
ENSMUSG00000025743	457.664	213.798	1.0985	4.15025e-07	1.41099e-05	up	yes
ENSMUSG00000028849	202.92	68.752	1.5603	4.15201e-07	1.41099e-05	up	yes
ENSMUSG00000025204	1223.32	555.989	1.1379	4.19197e-07	1.41568e-05	up	yes
ENSMUSG00000027163	209.252	63.4328	1.7212	4.32463e-07	1.45143e-05	up	yes
ENSMUSG00000024194	199.476	48.4154	2.0433	4.68626e-07	1.55991e-05	up	yes
ENSMUSG00000026077	71.7566	210.177	-1.5506	4.92031e-07	1.63113e-05	down	yes
ENSMUSG00000114547	32.4458	110.436	-1.7701	4.91905e-07	1.63113e-05	down	yes
ENSMUSG00000052752	528.838	244.886	1.1107	4.93157e-07	1.63154e-05	up	yes
ENSMUSG00000021102	268.138	22.8502	3.553	4.99522e-07	1.64589e-05	up	yes
ENSMUSG00000050855	26.0625	128.861	-2.3032	4.99175e-07	1.64589e-05	down	yes
ENSMUSG00000005804	702.068	317.21	1.1459	5.03078e-07	1.65425e-05	up	yes
ENSMUSG00000091957	423.682	905.338	-1.0952	5.07642e-07	1.66589e-05	down	yes
ENSMUSG00000026857	72.5069	19.1887	1.9179	5.52458e-07	1.79124e-05	up	yes
ENSMUSG00000035027	405.914	119.481	1.764	5.81037e-07	1.87641e-05	up	yes
ENSMUSG00000026966	147.056	32.3045	2.1874	5.93104e-07	1.9078e-05	up	yes
ENSMUSG00000021278	570.3	28.6236	4.3164	6.13581e-07	1.96588e-05	up	yes
ENSMUSG00000000296	142.47	50.5811	1.4945	6.27761e-07	2.00735e-05	up	yes
ENSMUSG00000033287	380.004	135.338	1.4895	6.29028e-07	2.00745e-05	up	yes
ENSMUSG00000029229	251.648	101.224	1.3131	6.94406e-07	2.19882e-05	up	yes
ENSMUSG00000024959	144.995	38.0994	1.9284	7.04273e-07	2.22393e-05	up	yes
ENSMUSG00000078851	198	38.3451	2.3688	7.05076e-07	2.22393e-05	up	yes
ENSMUSG00000021908	145.895	69.9003	1.0622	7.12085e-07	2.24169e-05	up	yes
ENSMUSG00000025355	19.4518	4.732	2.0219	7.33736e-07	2.29952e-05	up	yes
ENSMUSG00000038415	76.4927	27.2147	1.4931	7.70027e-07	2.40545e-05	up	yes
ENSMUSG00000056487	579.56	257.135	1.1723	7.90966e-07	2.45668e-05	up	yes
ENSMUSG00000059436	535.442	236.995	1.176	8.04461e-07	2.49383e-05	up	yes
ENSMUSG00000019173	2986.71	1412.13	1.0807	8.58056e-07	2.64986e-05	up	yes
ENSMUSG00000028911	680.467	295.68	1.2026	8.83646e-07	2.70829e-05	up	yes
ENSMUSG00000022090	125.784	36.6707	1.7778	9.00598e-07	2.75505e-05	up	yes
ENSMUSG00000003072	322.778	75.5444	2.0951	9.65366e-07	2.92019e-05	up	yes
ENSMUSG00000035105	157.411	318.997	-1.0199	9.71377e-07	2.93291e-05	down	yes
ENSMUSG00000028536	249.472	92.0584	1.4384	9.73192e-07	2.93294e-05	up	yes
ENSMUSG00000067847	56.3946	4.7302	3.5774	9.9331e-07	2.98802e-05	up	yes
ENSMUSG00000009739	547.795	232.179	1.2379	1.0081e-06	3.02691e-05	up	yes
ENSMUSG00000063856	4167.85	1914.71	1.1222	1.0246e-06	3.06512e-05	up	yes
ENSMUSG00000031660	1158.45	506.969	1.1922	1.04153e-06	3.11003e-05	up	yes
ENSMUSG00000045752	118.692	30.5697	1.956	1.09027e-06	3.23181e-05	up	yes
ENSMUSG00000025409	308.3	79.5005	1.9549	1.16436e-06	3.40791e-05	up	yes
ENSMUSG00000055401	148.904	57.9391	1.3635	1.17819e-06	3.44218e-05	up	yes
ENSMUSG00000005378	232.095	76.7968	1.5956	1.20536e-06	3.51522e-05	up	yes
ENSMUSG00000020782	496.985	103.18	2.2679	1.21739e-06	3.54395e-05	up	yes
ENSMUSG00000048142	81.328	9.9801	3.0254	1.25192e-06	3.63796e-05	up	yes
ENSMUSG00000001666	516.85	52.2032	3.3074	1.26518e-06	3.66993e-05	up	yes
ENSMUSG00000032109	224.924	85.0364	1.4036	1.27043e-06	3.67859e-05	up	yes
ENSMUSG00000029622	306.563	108.224	1.5022	1.36007e-06	3.90335e-05	up	yes
ENSMUSG00000023043	104.726	43.7569	1.2639	1.3804e-06	3.95473e-05	up	yes
ENSMUSG00000038301	90.758	37.8591	1.2571	1.44569e-06	4.11995e-05	up	yes
ENSMUSG00000106951	85.4835	175.238	-1.0363	1.45012e-06	4.12536e-05	down	yes
ENSMUSG00000009633	36.4855	2.2298	4.0353	1.45743e-06	4.1389e-05	up	yes
ENSMUSG00000006731	36.1654	79.5161	-1.1419	1.4723e-06	4.16655e-05	down	yes
ENSMUSG00000028670	315.96	95.9446	1.7196	1.47014e-06	4.16655e-05	up	yes
ENSMUSG00000028393	608.678	264.621	1.2017	1.51974e-06	4.28588e-05	up	yes
ENSMUSG00000046711	89.6697	2.2298	5.3309	1.52865e-06	4.30353e-05	up	yes
ENSMUSG00000000326	1478.95	625.154	1.2423	1.57186e-06	4.41753e-05	up	yes
ENSMUSG00000034825	83.9402	17.2404	2.2836	1.58607e-06	4.44209e-05	up	yes
ENSMUSG00000111497	180.058	17.5746	3.3578	1.58456e-06	4.44209e-05	up	yes
ENSMUSG00000048878	959.037	427.935	1.1642	1.60542e-06	4.48855e-05	up	yes
ENSMUSG00000032068	469.529	201.36	1.2214	1.61998e-06	4.52146e-05	up	yes
ENSMUSG00000020329	179.237	54.737	1.7112	1.6394e-06	4.56782e-05	up	yes
ENSMUSG00000017386	459.901	147.831	1.6371	1.74879e-06	4.8394e-05	up	yes
ENSMUSG00000041920	215.521	486.228	-1.1745	1.74725e-06	4.8394e-05	down	yes
ENSMUSG00000029570	61.7389	15.3066	2.0136	1.75372e-06	4.84481e-05	up	yes
ENSMUSG00000028755	661.027	263.651	1.3262	1.77281e-06	4.88921e-05	up	yes
ENSMUSG00000093803	101.024	27.7957	1.8606	1.8068e-06	4.97286e-05	up	yes
ENSMUSG00000030315	320.103	151.332	1.0806	1.82391e-06	5.00466e-05	up	yes
ENSMUSG00000003970	835.722	285.243	1.5508	1.84851e-06	5.05509e-05	up	yes
ENSMUSG00000024197	365.608	118.423	1.6264	1.87511e-06	5.1192e-05	up	yes
ENSMUSG00000050953	238.773	115.192	1.0522	1.87855e-06	5.11998e-05	up	yes
ENSMUSG00000042737	37.5386	0.2762	6.9731	1.90896e-06	5.19417e-05	up	yes
ENSMUSG00000046546	122.098	40.2811	1.6	1.95029e-06	5.29775e-05	up	yes
ENSMUSG00000025956	140.757	53.9699	1.384	2.09195e-06	5.6448e-05	up	yes
ENSMUSG00000074217	53.9022	5.2798	3.3529	2.12113e-06	5.70458e-05	up	yes
ENSMUSG00000039956	15.6827	1.1104	3.8179	2.13132e-06	5.72251e-05	up	yes
ENSMUSG00000105096	78.4216	28.0844	1.4854	2.14909e-06	5.7607e-05	up	yes
ENSMUSG00000044229	4.6276	40.3616	-3.1399	2.18167e-06	5.8384e-05	down	yes
ENSMUSG00000054717	369.973	147.188	1.3302	2.26474e-06	6.05074e-05	up	yes
ENSMUSG00000028834	96.4255	298.397	-1.6311	2.33149e-06	6.21487e-05	down	yes
ENSMUSG00000039483	163.165	42.609	1.9372	2.33765e-06	6.21487e-05	up	yes
ENSMUSG00000039323	52.7507	3.8926	3.7604	2.35749e-06	6.24268e-05	up	yes
ENSMUSG00000107383	1196.83	429.321	1.4791	2.35602e-06	6.24268e-05	up	yes
ENSMUSG00000120038	0.2888	35.3884	-6.9494	2.35965e-06	6.24268e-05	down	yes
ENSMUSG00000038963	163.088	53.6442	1.6032	2.36774e-06	6.25175e-05	up	yes
ENSMUSG00000047721	136.171	2.5046	5.765	2.46369e-06	6.47575e-05	up	yes
ENSMUSG00000079492	63.9109	22.7601	1.489	2.61054e-06	6.83962e-05	up	yes
ENSMUSG00000084981	11.4684	51.7103	-2.1745	2.61521e-06	6.84081e-05	down	yes
ENSMUSG00000030741	690.579	243.22	1.5059	2.68359e-06	6.99714e-05	up	yes
ENSMUSG00000037957	611.254	303.9	1.008	2.76391e-06	7.19456e-05	up	yes
ENSMUSG00000039168	559.673	199.1	1.4911	2.79242e-06	7.22779e-05	up	yes
ENSMUSG00000023904	109.436	12.2375	3.1606	2.89838e-06	7.46138e-05	up	yes
ENSMUSG00000024939	24.0247	0	7.2907	2.89664e-06	7.46138e-05	up	yes
ENSMUSG00000118376	325.871	104.412	1.6426	2.97352e-06	7.63064e-05	up	yes
ENSMUSG00000004951	49.6983	8.0539	2.624	2.99294e-06	7.66835e-05	up	yes
ENSMUSG00000035459	162.189	16.423	3.3032	3.0747e-06	7.85305e-05	up	yes
ENSMUSG00000043801	535.484	33.8655	3.9828	3.13613e-06	7.98484e-05	up	yes
ENSMUSG00000057342	289.015	78.7766	1.8753	3.1496e-06	8.00658e-05	up	yes
ENSMUSG00000078921	327.974	147.87	1.1504	3.20185e-06	8.11652e-05	up	yes
ENSMUSG00000034855	55.2279	11.9372	2.2053	3.26486e-06	8.26082e-05	up	yes
ENSMUSG00000068523	351.058	83.394	2.0737	3.36783e-06	8.48299e-05	up	yes
ENSMUSG00000039313	23.1918	91.4521	-1.9765	3.38522e-06	8.51231e-05	down	yes
ENSMUSG00000038872	72.2266	169.537	-1.2353	3.41391e-06	8.57119e-05	down	yes
ENSMUSG00000020219	272.377	16.9435	4.0067	3.42496e-06	8.58566e-05	up	yes
ENSMUSG00000120224	36.5287	0.2806	6.934	3.48744e-06	8.71539e-05	up	yes
ENSMUSG00000002020	95.9387	17.2197	2.4773	3.6027e-06	8.98959e-05	up	yes
ENSMUSG00000025735	11.7617	0	6.2643	3.7208e-06	9.25585e-05	up	yes
ENSMUSG00000028837	396.151	172.19	1.2023	3.75576e-06	9.31429e-05	up	yes
ENSMUSG00000006575	17.8528	58.3715	-1.7106	3.86131e-06	9.53238e-05	down	yes
ENSMUSG00000032997	82.2759	8.873	3.212	3.96267e-06	9.76778e-05	up	yes
ENSMUSG00000026923	353.41	141.905	1.3154	3.97258e-06	9.77735e-05	up	yes
ENSMUSG00000036565	241.592	108.026	1.1614	4.13639e-06	0.000101651	up	yes
ENSMUSG00000018102	390.945	87.0605	2.167	4.28047e-06	0.000104717	up	yes
ENSMUSG00000046213	61.1135	8.9274	2.7769	4.27744e-06	0.000104717	up	yes
ENSMUSG00000026249	159.66	402.818	-1.3357	4.39388e-06	0.000107169	down	yes
ENSMUSG00000037966	389.18	162.286	1.2625	4.41825e-06	0.000107601	up	yes
ENSMUSG00000036376	103.274	33.9069	1.6063	4.45847e-06	0.000108095	up	yes
ENSMUSG00000067203	39.203	4.9897	2.9722	4.53311e-06	0.00010974	up	yes
ENSMUSG00000028943	108.933	36.4237	1.5814	4.64462e-06	0.000111774	up	yes
ENSMUSG00000027342	467.099	214.683	1.1214	4.69315e-06	0.000112775	up	yes
ENSMUSG00000052488	431.462	200.146	1.1081	4.76074e-06	0.00011423	up	yes
ENSMUSG00000037326	209.028	62.4771	1.7416	4.77858e-06	0.000114489	up	yes
ENSMUSG00000036887	107.419	22.2707	2.2706	4.8197e-06	0.000115217	up	yes
ENSMUSG00000042462	73.4804	13.0575	2.4926	4.84392e-06	0.000115543	up	yes
ENSMUSG00000000142	43.4243	13.3564	1.6964	4.89787e-06	0.000116329	up	yes
ENSMUSG00000032359	2277.24	1104.22	1.0444	4.88684e-06	0.000116329	up	yes
ENSMUSG00000091803	274.664	96.0246	1.5168	4.94643e-06	0.000116958	up	yes
ENSMUSG00000112639	1.7122	19.726	-3.6007	5.21892e-06	0.000122864	down	yes
ENSMUSG00000028036	170.965	352.528	-1.0428	5.38235e-06	0.000126528	down	yes
ENSMUSG00000023990	82.9898	16.7022	2.3126	5.65328e-06	0.000131942	up	yes
ENSMUSG00000032120	1528.42	310.764	2.2981	5.81538e-06	0.000134758	up	yes
ENSMUSG00000022560	397.276	150.56	1.3998	6.29153e-06	0.000144554	up	yes
ENSMUSG00000044986	425.246	181.112	1.2316	6.37967e-06	0.00014596	up	yes
ENSMUSG00000053317	119.801	20.5669	2.5429	6.40524e-06	0.000146339	up	yes
ENSMUSG00000112189	58.1365	18.0721	1.6825	6.46958e-06	0.00014735	up	yes
ENSMUSG00000120081	80.2254	20.0199	2.0022	6.47671e-06	0.00014735	up	yes
ENSMUSG00000002769	133.862	24.1883	2.4684	6.64702e-06	0.000150802	up	yes
ENSMUSG00000022452	330.01	94.2561	1.808	6.9475e-06	0.000157399	up	yes
ENSMUSG00000054499	246.695	64.8465	1.9273	6.95895e-06	0.000157439	up	yes
ENSMUSG00000029368	113.315	230.944	-1.0278	7.0159e-06	0.000158287	down	yes
ENSMUSG00000061207	187.158	78.9315	1.2448	7.1143e-06	0.000160062	up	yes
ENSMUSG00000052533	196.912	419.53	-1.093	7.13219e-06	0.000160242	down	yes
ENSMUSG00000050628	208.329	55.8953	1.897	7.45866e-06	0.000167115	up	yes
ENSMUSG00000057863	217.957	0.2762	9.51	7.52268e-06	0.000167855	up	yes
ENSMUSG00000039568	298.083	107.447	1.4725	7.53948e-06	0.000167999	up	yes
ENSMUSG00000047617	59.3948	18.9224	1.6521	7.55537e-06	0.000168122	up	yes
ENSMUSG00000030037	160.403	8.3292	4.2671	7.6483e-06	0.000169795	up	yes
ENSMUSG00000072476	22.0193	1.1104	4.306	7.65142e-06	0.000169795	up	yes
ENSMUSG00000032226	34.0616	0.5568	5.9358	7.71431e-06	0.000170957	up	yes
ENSMUSG00000024683	505.898	238.395	1.0859	7.90582e-06	0.000174724	up	yes
ENSMUSG00000017747	491.398	220.352	1.1575	8.06958e-06	0.000177859	up	yes
ENSMUSG00000024247	66.7634	11.0947	2.5868	8.27486e-06	0.00018189	up	yes
ENSMUSG00000006235	26.9531	2.2212	3.5991	8.41796e-06	0.000184536	up	yes
ENSMUSG00000094433	93.0341	30.6084	1.604	8.7675e-06	0.000191167	up	yes
ENSMUSG00000006333	1284.11	539.59	1.2509	8.80208e-06	0.000191664	up	yes
ENSMUSG00000038034	37.6171	10.8544	1.7949	8.82253e-06	0.000191852	up	yes
ENSMUSG00000091586	342.423	158.149	1.1141	8.85711e-06	0.000192346	up	yes
ENSMUSG00000109849	56.8165	145.798	-1.3606	8.9253e-06	0.000193568	down	yes
ENSMUSG00000049422	132.907	44.2224	1.5882	9.51171e-06	0.00020519	up	yes
ENSMUSG00000030120	938.383	421.538	1.1545	9.56532e-06	0.0002058	up	yes
ENSMUSG00000034880	47.4459	3.3448	3.8289	9.70828e-06	0.000208367	up	yes
ENSMUSG00000006356	158.783	50.8798	1.6429	9.73499e-06	0.000208622	up	yes
ENSMUSG00000002767	276.309	135.002	1.0343	1.01622e-05	0.000216634	up	yes
ENSMUSG00000025227	57.612	11.1204	2.3722	1.0423e-05	0.000221612	up	yes
ENSMUSG00000022236	25.8536	5.8378	2.1453	1.04791e-05	0.000222223	up	yes
ENSMUSG00000111864	0.8218	16.137	-4.3329	1.06468e-05	0.00022519	down	yes
ENSMUSG00000074063	359.091	96.1708	1.9005	1.06956e-05	0.000225929	up	yes
ENSMUSG00000028398	105.438	30.9004	1.7723	1.10958e-05	0.00023317	up	yes
ENSMUSG00000041241	453.063	163.26	1.4724	1.11427e-05	0.000233551	up	yes
ENSMUSG00000085468	93.9794	211.839	-1.1749	1.11376e-05	0.000233551	down	yes
ENSMUSG00000031865	812.823	325.815	1.3189	1.12899e-05	0.000236331	up	yes
ENSMUSG00000068391	188.677	65.1454	1.5351	1.15363e-05	0.000240869	up	yes
ENSMUSG00000063802	103.182	11.3985	3.1784	1.16286e-05	0.000241774	up	yes
ENSMUSG00000090862	533.886	78.7395	2.7614	1.16392e-05	0.000241774	up	yes
ENSMUSG00000026303	56.006	195.27	-1.8015	1.1943e-05	0.000247451	down	yes
ENSMUSG00000029599	401.859	154.441	1.3796	1.19614e-05	0.000247517	up	yes
ENSMUSG00000007039	63.7246	5.015	3.6681	1.20436e-05	0.000248901	up	yes
ENSMUSG00000039781	43.2518	5.2632	3.0343	1.24163e-05	0.000255952	up	yes
ENSMUSG00000078922	1.8287	13.3434	-2.8455	1.24339e-05	0.000255991	down	yes
ENSMUSG00000078348	76.6755	1.3852	5.7888	1.25232e-05	0.000257502	up	yes
ENSMUSG00000078247	33.7027	101.827	-1.5947	1.2592e-05	0.000258589	down	yes
ENSMUSG00000004552	36.8718	16.973	1.1215	1.26533e-05	0.000259194	up	yes
ENSMUSG00000019362	289.96	36.1525	3.004	1.27735e-05	0.000260997	up	yes
ENSMUSG00000025508	250.726	28.3801	3.1433	1.30786e-05	0.000266561	up	yes
ENSMUSG00000016239	49.8162	101.855	-1.0329	1.32824e-05	0.000269699	down	yes
ENSMUSG00000117438	0	12.5398	-6.4143	1.33812e-05	0.000271265	down	yes
ENSMUSG00000090247	268.55	78.6776	1.7712	1.34607e-05	0.000272299	up	yes
ENSMUSG00000034981	270.294	132.601	1.0273	1.36732e-05	0.00027591	up	yes
ENSMUSG00000120079	109.293	38.3932	1.509	1.4314e-05	0.000287769	up	yes
ENSMUSG00000003848	304.647	146.437	1.0566	1.43919e-05	0.000288976	up	yes
ENSMUSG00000054302	614.662	254.384	1.273	1.44098e-05	0.000288979	up	yes
ENSMUSG00000020893	249.49	107.274	1.2173	1.46665e-05	0.000293764	up	yes
ENSMUSG00000024990	13.841	3.3452	2.073	1.47571e-05	0.000295214	up	yes
ENSMUSG00000002799	70.7931	7.5015	3.2383	1.47852e-05	0.000295412	up	yes
ENSMUSG00000029478	611.33	201.443	1.6014	1.63018e-05	0.000322935	up	yes
ENSMUSG00000049555	78.0972	184.239	-1.2407	1.6338e-05	0.000323257	down	yes
ENSMUSG00000001909	456.757	210.99	1.1145	1.67253e-05	0.000329479	up	yes
ENSMUSG00000039759	59.71	5.8374	3.3537	1.71755e-05	0.000336956	up	yes
ENSMUSG00000029556	648.459	298.048	1.1213	1.75626e-05	0.000343305	up	yes
ENSMUSG00000078440	76.0033	7.7777	3.2881	1.81856e-05	0.000355056	up	yes
ENSMUSG00000056209	119.384	51.4912	1.2139	1.82656e-05	0.000356191	up	yes
ENSMUSG00000007892	723.471	11.6465	5.9567	1.83737e-05	0.00035744	up	yes
ENSMUSG00000004231	241.274	117.363	1.0401	1.8404e-05	0.000357601	up	yes
ENSMUSG00000060166	176.799	60.374	1.5516	1.8672e-05	0.000361511	up	yes
ENSMUSG00000081684	165.604	0.5612	8.2106	1.88233e-05	0.000363793	up	yes
ENSMUSG00000024926	349.66	157.661	1.1482	1.97063e-05	0.000379277	up	yes
ENSMUSG00000080115	72.9202	22.7964	1.6771	1.97687e-05	0.000380028	up	yes
ENSMUSG00000055839	292.301	8.3508	5.1295	1.99636e-05	0.000383019	up	yes
ENSMUSG00000074415	100.201	214.147	-1.0975	2.01415e-05	0.000385824	down	yes
ENSMUSG00000024160	252.121	87.6418	1.524	2.02935e-05	0.000388278	up	yes
ENSMUSG00000027695	123.126	300.066	-1.2851	2.04436e-05	0.00039069	down	yes
ENSMUSG00000019461	140.009	38.416	1.8664	2.068e-05	0.000394742	up	yes
ENSMUSG00000022217	74.4898	24.4712	1.6081	2.12116e-05	0.000403467	up	yes
ENSMUSG00000036199	607.85	68.8808	3.1415	2.16752e-05	0.000411323	up	yes
ENSMUSG00000113019	57.9223	121.92	-1.074	2.21927e-05	0.000419183	down	yes
ENSMUSG00000096006	143.089	314.393	-1.1344	2.22243e-05	0.000419293	down	yes
ENSMUSG00000106087	64.455	28.926	1.1567	2.29995e-05	0.000431414	up	yes
ENSMUSG00000050428	139.108	38.3689	1.8581	2.3135e-05	0.000432456	up	yes
ENSMUSG00000023019	5513.6	2426.32	1.1842	2.35125e-05	0.000437499	up	yes
ENSMUSG00000098332	196.057	15.0349	3.7052	2.3634e-05	0.000438254	up	yes
ENSMUSG00000036896	53.7442	13.8738	1.9557	2.4074e-05	0.000445397	up	yes
ENSMUSG00000020092	122.397	59.2574	1.0498	2.46715e-05	0.000455931	up	yes
ENSMUSG00000025488	31.3988	0.5552	5.8191	2.4865e-05	0.000458464	up	yes
ENSMUSG00000027257	130.201	42.7699	1.6054	2.49476e-05	0.000459466	up	yes
ENSMUSG00000030615	152.766	72.5709	1.0744	2.50916e-05	0.000461594	up	yes
ENSMUSG00000030905	148.949	70.9008	1.0707	2.58842e-05	0.0004751	up	yes
ENSMUSG00000051627	72.4972	159.605	-1.1384	2.64561e-05	0.000483957	down	yes
ENSMUSG00000073002	110.694	40.8957	1.4365	2.64958e-05	0.000484137	up	yes
ENSMUSG00000040466	44.4385	4.1588	3.4163	2.66649e-05	0.000486616	up	yes
ENSMUSG00000109926	0	8.0738	-5.779	2.66914e-05	0.000486616	down	yes
ENSMUSG00000097328	68.124	19.9991	1.7676	2.6912e-05	0.00048954	up	yes
ENSMUSG00000032942	34.8373	1.1224	4.9629	2.72737e-05	0.000495565	up	yes
ENSMUSG00000034403	877.526	417.418	1.0721	2.78959e-05	0.000505174	up	yes
ENSMUSG00000028959	481.508	173.441	1.4731	2.92166e-05	0.000526742	up	yes
ENSMUSG00000050860	30.256	5.2786	2.5203	2.93765e-05	0.000529037	up	yes
ENSMUSG00000060938	643.248	308.001	1.0625	3.00361e-05	0.000538367	up	yes
ENSMUSG00000014294	389.807	36.1085	3.4323	3.07333e-05	0.000549209	up	yes
ENSMUSG00000030762	5.3839	17.2189	-1.6951	3.13667e-05	0.000559913	down	yes
ENSMUSG00000034771	146.091	47.0704	1.633	3.17898e-05	0.000566842	up	yes
ENSMUSG00000000753	22.7546	7.7768	1.56	3.20137e-05	0.000568962	up	yes
ENSMUSG00000059824	147.508	55.3609	1.4134	3.21446e-05	0.000570041	up	yes
ENSMUSG00000045374	769.502	372.766	1.0455	3.22804e-05	0.000571824	up	yes
ENSMUSG00000041958	335.24	133.211	1.3315	3.25645e-05	0.000575601	up	yes
ENSMUSG00000002781	268.649	81.6811	1.7174	3.28613e-05	0.000580216	up	yes
ENSMUSG00000020077	162.129	57.2207	1.5024	3.29572e-05	0.000581277	up	yes
ENSMUSG00000024386	1086.58	486.389	1.1596	3.36327e-05	0.000590467	up	yes
ENSMUSG00000036622	126.048	42.8728	1.5573	3.366e-05	0.000590467	up	yes
ENSMUSG00000110221	15.1685	62.5339	-2.0375	3.41159e-05	0.000595891	down	yes
ENSMUSG00000052316	15.6906	54.8126	-1.8048	3.51755e-05	0.000611113	down	yes
ENSMUSG00000004937	672.089	136.84	2.2961	3.55002e-05	0.000615438	up	yes
ENSMUSG00000044477	713.234	334.733	1.0913	3.56909e-05	0.000618083	up	yes
ENSMUSG00000007036	262.862	85.2902	1.6246	3.61019e-05	0.000624537	up	yes
ENSMUSG00000028497	163.631	60.3165	1.4393	3.64383e-05	0.000629684	up	yes
ENSMUSG00000076576	219.971	90.5821	1.2802	3.65227e-05	0.000630473	up	yes
ENSMUSG00000022215	51.7502	7.4871	2.788	3.79587e-05	0.000653871	up	yes
ENSMUSG00000035372	64.4884	29.783	1.1138	3.81472e-05	0.000656422	up	yes
ENSMUSG00000034974	184.053	70.8851	1.3766	3.82892e-05	0.00065817	up	yes
ENSMUSG00000051169	67.9419	11.6477	2.5434	3.83584e-05	0.000658662	up	yes
ENSMUSG00000054091	347.649	118.421	1.5539	3.84217e-05	0.000659053	up	yes
ENSMUSG00000079470	101.261	46.7356	1.1173	3.86145e-05	0.000661661	up	yes
ENSMUSG00000049265	67.4824	15.0088	2.1682	3.89436e-05	0.000665194	up	yes
ENSMUSG00000053801	90.9278	30.8387	1.5591	3.9638e-05	0.000674926	up	yes
ENSMUSG00000027750	69.7627	33.9041	1.0381	4.00876e-05	0.000681868	up	yes
ENSMUSG00000110234	106.212	14.7338	2.85	4.17251e-05	0.000706759	up	yes
ENSMUSG00000042293	37.9519	0.8314	5.5099	4.20829e-05	0.000712078	up	yes
ENSMUSG00000019737	354.094	130.867	1.4359	4.215e-05	0.000712471	up	yes
ENSMUSG00000016252	555.434	111.798	2.3127	4.26824e-05	0.00072072	up	yes
ENSMUSG00000019433	108.371	23.0526	2.2331	4.35673e-05	0.000731102	up	yes
ENSMUSG00000064120	541.485	249.479	1.1185	4.58943e-05	0.000764623	up	yes
ENSMUSG00000121503	2.8467	14.1702	-2.2848	4.64768e-05	0.000771164	down	yes
ENSMUSG00000028680	57.482	18.3473	1.6471	4.69477e-05	0.000777389	up	yes
ENSMUSG00000033860	18.3169	39.5183	-1.0934	4.7095e-05	0.000779034	down	yes
ENSMUSG00000030588	125.887	28.6364	2.1366	4.75136e-05	0.00078436	up	yes
ENSMUSG00000039205	733.813	366.098	1.0026	4.78459e-05	0.000789044	up	yes
ENSMUSG00000097203	6.2266	0	5.3025	4.99558e-05	0.0008199	up	yes
ENSMUSG00000047501	129.137	46.7185	1.4673	5.01174e-05	0.000821501	up	yes
ENSMUSG00000107096	49.1194	131.961	-1.4282	5.04681e-05	0.000826415	down	yes
ENSMUSG00000115785	17.8606	0	6.8624	5.07948e-05	0.000830927	up	yes
ENSMUSG00000045503	144.298	54.2125	1.4112	5.10708e-05	0.000833763	up	yes
ENSMUSG00000015468	132.788	45.8785	1.5329	5.21133e-05	0.000848225	up	yes
ENSMUSG00000055745	67.7917	161.32	-1.2498	5.20665e-05	0.000848225	down	yes
ENSMUSG00000026918	845.05	398.097	1.0856	5.26055e-05	0.000854525	up	yes
ENSMUSG00000082016	0	546.61	-11.8603	5.25559e-05	0.000854525	down	yes
ENSMUSG00000037190	107.259	23.8797	2.1667	5.33453e-05	0.000864812	up	yes
ENSMUSG00000024446	62.0535	7.2616	3.097	5.44056e-05	0.000879367	up	yes
ENSMUSG00000060601	309.118	145.785	1.0851	5.51053e-05	0.000888908	up	yes
ENSMUSG00000068893	45.6068	6.693	2.77	5.50754e-05	0.000888908	up	yes
ENSMUSG00000078134	26.5652	6.0978	2.1206	5.53714e-05	0.000892315	up	yes
ENSMUSG00000049436	75.5758	11.4056	2.728	5.61358e-05	0.000901057	up	yes
ENSMUSG00000024937	299.199	142.601	1.0695	5.66373e-05	0.00090642	up	yes
ENSMUSG00000058833	52.962	7.771	2.7697	5.65782e-05	0.00090642	up	yes
ENSMUSG00000089712	225.4	515.346	-1.1928	5.71514e-05	0.000912848	down	yes
ENSMUSG00000063019	152.874	47.7512	1.6786	5.80972e-05	0.000926134	up	yes
ENSMUSG00000019261	130.241	25.6104	2.3467	5.84791e-05	0.000931308	up	yes
ENSMUSG00000005268	37.1551	84.712	-1.1793	5.9359e-05	0.000942548	down	yes
ENSMUSG00000039195	80.1243	7.821	3.3584	5.93119e-05	0.000942548	up	yes
ENSMUSG00000063320	51.3885	10.5522	2.2858	5.9485e-05	0.000943627	up	yes
ENSMUSG00000027222	238.933	100.603	1.2477	6.19485e-05	0.000979836	up	yes
ENSMUSG00000022468	36.3227	131.297	-1.8535	6.23302e-05	0.000983002	down	yes
ENSMUSG00000004610	4035.23	1134.41	1.8307	6.25699e-05	0.000985057	up	yes
ENSMUSG00000029829	93.2811	9.7281	3.2614	6.26465e-05	0.000985121	up	yes
ENSMUSG00000050930	76.7277	179.735	-1.2301	6.29988e-05	0.000988746	down	yes
ENSMUSG00000022760	53.0812	7.2482	2.8732	6.38071e-05	0.000997577	up	yes
ENSMUSG00000051224	34.6026	101.973	-1.5576	6.53732e-05	0.00101912	down	yes
ENSMUSG00000021967	165.425	29.2811	2.4989	6.62421e-05	0.00102933	up	yes
ENSMUSG00000017493	6342.18	2022.15	1.6491	6.64447e-05	0.00102989	up	yes
ENSMUSG00000064310	66.9598	162.634	-1.2795	6.66115e-05	0.00103149	down	yes
ENSMUSG00000038502	232.347	92.8776	1.3225	7.07067e-05	0.00108662	up	yes
ENSMUSG00000021453	138.102	22.5157	2.6168	7.23933e-05	0.00110816	up	yes
ENSMUSG00000007603	196.593	53.6836	1.8728	7.31137e-05	0.00111495	up	yes
ENSMUSG00000071470	1.8047	21.1546	-3.5255	7.32645e-05	0.00111495	down	yes
ENSMUSG00000033307	266.745	4.4332	5.9104	7.37029e-05	0.00111995	up	yes
ENSMUSG00000003355	31.6555	9.4444	1.7466	7.40064e-05	0.00112246	up	yes
ENSMUSG00000021250	24.294	4.175	2.5449	7.51636e-05	0.00113789	up	yes
ENSMUSG00000047730	60.973	13.0336	2.2251	7.54945e-05	0.00113972	up	yes
ENSMUSG00000071654	111.884	25.8859	2.1121	7.74142e-05	0.00116437	up	yes
ENSMUSG00000020167	105.896	32.0366	1.7254	7.76703e-05	0.00116714	up	yes
ENSMUSG00000048826	84.8657	28.3022	1.5833	7.80573e-05	0.00117187	up	yes
ENSMUSG00000003868	156.829	59.7753	1.3915	7.86633e-05	0.00117879	up	yes
ENSMUSG00000020238	352.006	161.237	1.1263	8.00523e-05	0.00119739	up	yes
ENSMUSG00000003344	224.076	63.3947	1.8215	8.08013e-05	0.00120748	up	yes
ENSMUSG00000036553	878.541	399.803	1.1363	8.44255e-05	0.00125933	up	yes
ENSMUSG00000031787	161.021	55.0049	1.5495	8.6374e-05	0.00128452	up	yes
ENSMUSG00000079478	49.4716	2.7896	4.1498	8.78452e-05	0.00130435	up	yes
ENSMUSG00000062619	34.0594	2.2344	3.9349	9.2367e-05	0.00136586	up	yes
ENSMUSG00000025868	574.992	119.812	2.2628	9.35306e-05	0.00138119	up	yes
ENSMUSG00000034994	20669.7	8801.27	1.2317	9.43204e-05	0.00139033	up	yes
ENSMUSG00000000690	107.182	38.6768	1.4712	9.50166e-05	0.00139932	up	yes
ENSMUSG00000031370	448.767	188.56	1.2508	9.79587e-05	0.00143355	up	yes
ENSMUSG00000003345	672.441	117.079	2.5219	9.87025e-05	0.00143925	up	yes
ENSMUSG00000090165	1911.83	4107.91	-1.1034	9.86866e-05	0.00143925	down	yes
ENSMUSG00000108158	2.949	26.3675	-3.1648	0.000100344	0.00146056	down	yes
ENSMUSG00000002797	868.539	365.198	1.2498	0.000101149	0.00146833	up	yes
ENSMUSG00000026355	43.3139	192.678	-2.1516	0.000102419	0.00148279	down	yes
ENSMUSG00000108820	0	5.5912	-5.2464	0.000103046	0.00148816	down	yes
ENSMUSG00000024965	58.0968	20.8602	1.4752	0.000104552	0.00150562	up	yes
ENSMUSG00000067288	189.741	52.8275	1.8449	0.000107308	0.00153985	up	yes
ENSMUSG00000025034	314.938	144.021	1.1288	0.000108454	0.00155085	up	yes
ENSMUSG00000018585	190.544	85.1049	1.163	0.000111569	0.00159115	up	yes
ENSMUSG00000024866	17869.1	6082.19	1.5548	0.000112933	0.00160666	up	yes
ENSMUSG00000034906	15.9837	61.0347	-1.9218	0.000112953	0.00160666	down	yes
ENSMUSG00000039828	196.24	88.4464	1.1498	0.000113981	0.00161986	up	yes
ENSMUSG00000078716	73.258	164.561	-1.1666	0.00011491	0.0016288	down	yes
ENSMUSG00000039640	619.948	257.267	1.269	0.000116859	0.00165354	up	yes
ENSMUSG00000032812	320.932	148.112	1.115	0.0001187	0.00167666	up	yes
ENSMUSG00000008140	224.667	104.808	1.0996	0.000119777	0.00169041	up	yes
ENSMUSG00000025481	13.3464	1.9466	2.7752	0.000120226	0.0016938	up	yes
ENSMUSG00000039850	145.863	61.2824	1.2523	0.000122383	0.00171823	up	yes
ENSMUSG00000042419	18.1207	1.6628	3.445	0.000122587	0.0017196	up	yes
ENSMUSG00000038155	24.6263	9.4221	1.3848	0.000123014	0.00172411	up	yes
ENSMUSG00000043122	60.6449	16.4102	1.8852	0.00012364	0.00172608	up	yes
ENSMUSG00000039989	166.369	33.6319	2.3068	0.000123996	0.00172743	up	yes
ENSMUSG00000018286	828.825	393.221	1.0758	0.000125012	0.00173564	up	yes
ENSMUSG00000040557	194.499	86.629	1.1657	0.000124999	0.00173564	up	yes
ENSMUSG00000066838	22.4944	58.1081	-1.3612	0.00012528	0.00173787	down	yes
ENSMUSG00000028555	14.0024	2.2314	2.6471	0.000130204	0.00180003	up	yes
ENSMUSG00000031574	29.8044	67.0059	-1.1697	0.000131383	0.00181324	down	yes
ENSMUSG00000044328	17.2241	1.1104	3.9515	0.000131736	0.00181646	up	yes
ENSMUSG00000045211	55.9935	20.8157	1.4247	0.00013184	0.00181646	up	yes
ENSMUSG00000006576	123.695	36.687	1.7521	0.000133857	0.00183802	up	yes
ENSMUSG00000036040	93.1039	189.376	-1.0233	0.000134318	0.00184279	down	yes
ENSMUSG00000018476	397.131	176.86	1.1669	0.000137294	0.00188044	up	yes
ENSMUSG00000055044	61.3946	29.4359	1.0595	0.00014055	0.00191555	up	yes
ENSMUSG00000115869	6.2426	0	5.3386	0.000140743	0.00191637	up	yes
ENSMUSG00000041623	66.4118	167.325	-1.3353	0.00014374	0.00194576	down	yes
ENSMUSG00000035273	14.9964	3.6198	2.0471	0.000146841	0.00198161	up	yes
ENSMUSG00000085683	37.3541	1.9348	4.2667	0.000147172	0.00198161	up	yes
ENSMUSG00000028978	64.8749	28.6488	1.1779	0.000147825	0.00198617	up	yes
ENSMUSG00000092564	20.8463	0.2762	6.1243	0.000148011	0.00198701	up	yes
ENSMUSG00000041164	694.015	310.124	1.1619	0.000148312	0.00198942	up	yes
ENSMUSG00000025004	5.4462	0	5.1357	0.000150406	0.0020108	up	yes
ENSMUSG00000037570	175.713	70.9006	1.3095	0.000150525	0.0020108	up	yes
ENSMUSG00000004667	469.239	74.5328	2.6544	0.000156524	0.002081	up	yes
ENSMUSG00000053852	13.584	63.2289	-2.2134	0.000159599	0.00211635	down	yes
ENSMUSG00000103711	87.1129	37.0119	1.2341	0.000160029	0.00212032	up	yes
ENSMUSG00000031833	436.328	111.397	1.9698	0.00016247	0.00214392	up	yes
ENSMUSG00000010047	483.08	97.5985	2.3072	0.000162631	0.0021443	up	yes
ENSMUSG00000036892	289.691	59.2033	2.2906	0.000164555	0.0021609	up	yes
ENSMUSG00000078817	0	3.9194	-4.7284	0.000164495	0.0021609	down	yes
ENSMUSG00000026860	261.014	109.275	1.2563	0.000165313	0.00216735	up	yes
ENSMUSG00000012114	347.086	161.872	1.1005	0.000165788	0.00217182	up	yes
ENSMUSG00000121166	14.9374	40.9034	-1.4552	0.000169177	0.00220731	down	yes
ENSMUSG00000118012	181.357	365.288	-1.0113	0.000170536	0.00222326	down	yes
ENSMUSG00000013155	41.5967	6.6476	2.6434	0.000175876	0.00228007	up	yes
ENSMUSG00000044857	207.624	91.9778	1.1746	0.000176204	0.00228234	up	yes
ENSMUSG00000020743	354.938	166.971	1.088	0.000176561	0.00228349	up	yes
ENSMUSG00000061186	1.0244	27.1769	-4.7013	0.000180375	0.00232356	down	yes
ENSMUSG00000033191	465.058	204.83	1.1828	0.000181516	0.00233455	up	yes
ENSMUSG00000121096	34.6171	73.3633	-1.0849	0.000188857	0.0024194	down	yes
ENSMUSG00000060376	2206.57	480.481	2.1992	0.000190125	0.0024318	up	yes
ENSMUSG00000022820	260.194	111.686	1.2199	0.000193848	0.00247164	up	yes
ENSMUSG00000041736	447.712	46.448	3.2689	0.00019489	0.00248298	up	yes
ENSMUSG00000045193	190.289	60.6747	1.6489	0.000195887	0.00249177	up	yes
ENSMUSG00000035621	443.581	181.49	1.2892	0.000200565	0.00253539	up	yes
ENSMUSG00000027404	464.408	86.4767	2.425	0.000211452	0.00266059	up	yes
ENSMUSG00000005447	25.3541	4.9944	2.3436	0.00021406	0.00268924	up	yes
ENSMUSG00000001436	499.136	230.163	1.1164	0.000216071	0.00271031	up	yes
ENSMUSG00000033055	109.53	39.7268	1.4619	0.000217313	0.00272343	up	yes
ENSMUSG00000095325	76.0492	185.118	-1.2818	0.000222978	0.00277552	down	yes
ENSMUSG00000034762	57.2239	12.808	2.159	0.000226509	0.00280657	up	yes
ENSMUSG00000041695	119.127	249.461	-1.066	0.000233365	0.00288492	down	yes
ENSMUSG00000030035	291.347	140.559	1.0517	0.000245384	0.00299926	up	yes
ENSMUSG00000054065	122.373	48.9398	1.3219	0.000246248	0.00300399	up	yes
ENSMUSG00000073435	94.629	11.4167	3.0517	0.000246326	0.00300399	up	yes
ENSMUSG00000048537	454.651	218.803	1.055	0.000249698	0.00303828	up	yes
ENSMUSG00000004665	198.63	92.9495	1.0958	0.00025734	0.0031188	up	yes
ENSMUSG00000030122	2290.18	1143.73	1.0017	0.000258513	0.0031268	up	yes
ENSMUSG00000121867	16.5157	2.2212	2.8885	0.000259693	0.00313317	up	yes
ENSMUSG00000112773	35.8343	101.637	-1.5018	0.000260792	0.00314033	down	yes
ENSMUSG00000120145	0	3.602	-4.6196	0.000263322	0.00316375	down	yes
ENSMUSG00000082321	1.1138	16.6706	-3.9448	0.00026911	0.00322376	down	yes
ENSMUSG00000074807	53.3545	15.3264	1.8032	0.000270766	0.00324121	up	yes
ENSMUSG00000035864	11.2735	2.4914	2.1826	0.000278482	0.00331646	up	yes
ENSMUSG00000075600	95.7452	45.5537	1.0716	0.000284252	0.00337529	up	yes
ENSMUSG00000031788	850.208	348.879	1.2852	0.000286135	0.00339071	up	yes
ENSMUSG00000071649	207.56	96.7138	1.1012	0.000286177	0.00339071	up	yes
ENSMUSG00000036905	53.9873	22.0139	1.2978	0.000287216	0.00339806	up	yes
ENSMUSG00000028464	163.897	53.2779	1.621	0.000288538	0.00341121	up	yes
ENSMUSG00000086152	0	3.874	-4.7247	0.000290373	0.00342792	down	yes
ENSMUSG00000106352	0.2681	6.3816	-4.4809	0.000294535	0.00347269	down	yes
ENSMUSG00000038508	5.5626	0	5.1809	0.000296713	0.00349122	up	yes
ENSMUSG00000043510	87.4764	39.1859	1.1588	0.000296425	0.00349122	up	yes
ENSMUSG00000030281	86.2573	34.4415	1.3238	0.000298376	0.0035071	up	yes
ENSMUSG00000038489	123.77	36.435	1.7646	0.00030017	0.00352564	up	yes
ENSMUSG00000032401	45.5442	4.1824	3.4442	0.000300703	0.00352935	up	yes
ENSMUSG00000056938	807.935	347.012	1.2192	0.000302509	0.00354798	up	yes
ENSMUSG00000001663	504.782	239.457	1.076	0.000306166	0.00358097	up	yes
ENSMUSG00000048277	514.904	225.149	1.1936	0.000306204	0.00358097	up	yes
ENSMUSG00000073060	42.9116	0	8.1272	0.000308328	0.00360322	up	yes
ENSMUSG00000059013	68.4247	24.2006	1.5016	0.000308962	0.00360804	up	yes
ENSMUSG00000041697	507.627	67.6213	2.9083	0.000313078	0.00364824	up	yes
ENSMUSG00000001053	47.402	13.5971	1.8004	0.0003189	0.0036983	up	yes
ENSMUSG00000094088	26.7678	82.2789	-1.6193	0.000325006	0.00374692	down	yes
ENSMUSG00000040857	265.21	118.441	1.1635	0.000326871	0.00376574	up	yes
ENSMUSG00000002699	44.7733	19.2012	1.225	0.000327628	0.00377178	up	yes
ENSMUSG00000040146	463.825	224.251	1.0482	0.000327925	0.00377253	up	yes
ENSMUSG00000033685	477.029	236.258	1.014	0.000328259	0.0037737	up	yes
ENSMUSG00000005983	40.779	8.3496	2.2901	0.000331967	0.00380288	up	yes
ENSMUSG00000025578	83.7036	21.6656	1.9495	0.000340341	0.00387951	up	yes
ENSMUSG00000031762	59.8868	0.5552	6.7519	0.000343481	0.00390996	up	yes
ENSMUSG00000043496	83.7723	171.04	-1.0285	0.000346403	0.00394045	down	yes
ENSMUSG00000039637	438.017	210.893	1.0546	0.000353552	0.00401054	up	yes
ENSMUSG00000002804	74.1082	12.5164	2.5667	0.000361793	0.00407731	up	yes
ENSMUSG00000023353	261.122	103.23	1.3387	0.000363927	0.00409275	up	yes
ENSMUSG00000046814	61.1598	15.5573	1.9754	0.000364326	0.00409275	up	yes
ENSMUSG00000078656	851.579	174.628	2.2858	0.000374343	0.00419657	up	yes
ENSMUSG00000031661	58.2797	20.2879	1.5226	0.000375597	0.00420482	up	yes
ENSMUSG00000105987	73.9375	28.2996	1.3867	0.000375597	0.00420482	up	yes
ENSMUSG00000090264	15.2055	2.769	2.4519	0.000378245	0.00422879	up	yes
ENSMUSG00000035215	125.774	45.6359	1.4619	0.000382207	0.00427	up	yes
ENSMUSG00000061286	237.806	67.4888	1.8169	0.000384651	0.00429435	up	yes
ENSMUSG00000002985	1721.19	113.322	3.9249	0.000385204	0.00429462	up	yes
ENSMUSG00000029059	49.7532	12.541	1.9918	0.000388206	0.00431919	up	yes
ENSMUSG00000057337	53.7114	122.859	-1.1952	0.000388495	0.00431944	down	yes
ENSMUSG00000105340	23.4808	57.7985	-1.3015	0.00039034	0.00433699	down	yes
ENSMUSG00000069917	142.557	55.3836	1.3653	0.000392813	0.00436149	up	yes
ENSMUSG00000040482	93.8385	37.0198	1.3417	0.000403364	0.00446812	up	yes
ENSMUSG00000005718	62.7562	17.0064	1.8831	0.000405567	0.0044847	up	yes
ENSMUSG00000047003	36.9883	85.7697	-1.2111	0.000410795	0.00452097	down	yes
ENSMUSG00000066191	145.691	66.2008	1.1386	0.000411864	0.00452967	up	yes
ENSMUSG00000033256	22.1481	5.2766	2.0705	0.000414097	0.00454807	up	yes
ENSMUSG00000024168	144.41	68.11	1.0845	0.000422545	0.0046221	up	yes
ENSMUSG00000117924	151.304	55.904	1.4364	0.000423306	0.00462731	up	yes
ENSMUSG00000041263	79.4339	30.6204	1.3756	0.000426484	0.00465579	up	yes
ENSMUSG00000019791	155.08	70.3605	1.1404	0.00043632	0.00474899	up	yes
ENSMUSG00000076437	19.3064	1.1164	4.1155	0.000437339	0.00475511	up	yes
ENSMUSG00000049734	4.9434	0	5.0187	0.000440448	0.00477932	up	yes
ENSMUSG00000094806	4.5827	0	4.9216	0.000443744	0.00481187	up	yes
ENSMUSG00000048439	27.936	81.9946	-1.5537	0.000444086	0.00481237	down	yes
ENSMUSG00000029600	58.7693	12.7853	2.2006	0.000451975	0.00487989	up	yes
ENSMUSG00000039646	135.189	55.3497	1.2884	0.00045212	0.00487989	up	yes
ENSMUSG00000027478	13.8139	44.3619	-1.6825	0.000454694	0.00490116	down	yes
ENSMUSG00000030587	41.7264	4.7362	3.1399	0.000458053	0.00493409	up	yes
ENSMUSG00000053560	29.8749	5.839	2.3545	0.000462509	0.00497197	up	yes
ENSMUSG00000017697	33.3455	10.2934	1.693	0.000464529	0.00498402	up	yes
ENSMUSG00000064326	26.7534	4.7302	2.502	0.000466325	0.0049967	up	yes
ENSMUSG00000003346	95.7237	25.0066	1.9359	0.00047532	0.00507487	up	yes
ENSMUSG00000029551	57.1073	15.5453	1.8756	0.000475033	0.00507487	up	yes
ENSMUSG00000109336	543.547	251.957	1.1091	0.000476239	0.00507759	up	yes
ENSMUSG00000096727	56.0081	20.001	1.4819	0.000482292	0.00511351	up	yes
ENSMUSG00000038900	65.6647	18.6668	1.8151	0.000491484	0.00518993	up	yes
ENSMUSG00000029727	10.554	23.067	-1.1203	0.000496416	0.00522604	down	yes
ENSMUSG00000029596	15.952	1.6836	3.2544	0.000500479	0.00525859	up	yes
ENSMUSG00000015149	647.296	292.286	1.147	0.000501636	0.00526734	up	yes
ENSMUSG00000103297	21.226	59.4803	-1.4861	0.000509776	0.00533901	down	yes
ENSMUSG00000041567	3.1595	0	4.3761	0.000513587	0.00537199	up	yes
ENSMUSG00000028799	151.901	57.2675	1.4081	0.000514857	0.00537872	up	yes
ENSMUSG00000071451	22.1739	1.6656	3.7341	0.000517826	0.00539896	up	yes
ENSMUSG00000037447	45.8512	11.3931	2.0074	0.000519362	0.00541149	up	yes
ENSMUSG00000000884	28.3968	6.4052	2.1528	0.000523726	0.00545346	up	yes
ENSMUSG00000032403	135.464	65.3437	1.0508	0.000528929	0.00549356	up	yes
ENSMUSG00000002395	330.188	114.228	1.5314	0.000531704	0.00550829	up	yes
ENSMUSG00000031147	49.0217	100.224	-1.0348	0.000532323	0.00551119	down	yes
ENSMUSG00000020235	117.088	33.9788	1.7843	0.000538506	0.00556027	up	yes
ENSMUSG00000025885	2224.56	4538.2	-1.0286	0.000540395	0.00556285	down	yes
ENSMUSG00000032855	710.092	334.006	1.088	0.000539741	0.00556285	up	yes
ENSMUSG00000077450	687.041	323.755	1.0854	0.000540363	0.00556285	up	yes
ENSMUSG00000029095	32.5412	11.698	1.4729	0.000548118	0.00563521	up	yes
ENSMUSG00000114828	1.6021	8.0822	-2.3389	0.000564603	0.00577909	down	yes
ENSMUSG00000035451	9.1449	2.2212	2.0582	0.000565126	0.0057808	up	yes
ENSMUSG00000052384	89.8871	36.4117	1.3055	0.000566839	0.00579467	up	yes
ENSMUSG00000024392	1222.86	589.115	1.0535	0.000568287	0.00580582	up	yes
ENSMUSG00000024273	159.224	59.4889	1.4205	0.000585573	0.00596367	up	yes
ENSMUSG00000020178	46.2476	12.2289	1.9209	0.000605992	0.00613317	up	yes
ENSMUSG00000030409	135.572	57.0045	1.2506	0.000615908	0.00621417	up	yes
ENSMUSG00000049643	91.0752	37.8564	1.264	0.000617326	0.00622461	up	yes
ENSMUSG00000042985	44.7832	12.786	1.8085	0.000624717	0.00629133	up	yes
ENSMUSG00000039623	251.455	105.65	1.2513	0.000626339	0.00630375	up	yes
ENSMUSG00000101878	51.3768	0	8.3869	0.000629457	0.00632729	up	yes
ENSMUSG00000026999	132.98	47.5585	1.4844	0.00063738	0.00638717	up	yes
ENSMUSG00000027551	60.3895	16.9888	1.8301	0.000648556	0.00647519	up	yes
ENSMUSG00000020205	39.7968	16.1613	1.3019	0.000658705	0.00656845	up	yes
ENSMUSG00000043668	39.3436	93.3788	-1.2471	0.000665106	0.00661603	down	yes
ENSMUSG00000029392	87.8017	37.0238	1.2464	0.000667143	0.00663205	up	yes
ENSMUSG00000076501	50.7621	18.6506	1.4459	0.000667533	0.00663205	up	yes
ENSMUSG00000020022	502.492	249.284	1.0117	0.000670116	0.00664758	up	yes
ENSMUSG00000057036	284.688	58.9419	2.2723	0.000670732	0.00664758	up	yes
ENSMUSG00000030595	58.6465	14.1709	2.0497	0.000673073	0.00666671	up	yes
ENSMUSG00000055546	0	3.0582	-4.3793	0.000684851	0.00676686	down	yes
ENSMUSG00000113255	10.2622	42.5551	-2.068	0.00068605	0.00677458	down	yes
ENSMUSG00000043219	29.208	2.2298	3.7121	0.000694034	0.00682852	up	yes
ENSMUSG00000046658	112.403	226.575	-1.0127	0.000698801	0.0068671	down	yes
ENSMUSG00000027217	180.197	88.4195	1.0268	0.000700127	0.00687598	up	yes
ENSMUSG00000026009	7.1951	27.0245	-1.9099	0.000708255	0.0069432	down	yes
ENSMUSG00000039621	128.641	60.6042	1.0857	0.000710259	0.00695865	up	yes
ENSMUSG00000095682	43.8483	10.2656	2.0931	0.000713673	0.00698789	up	yes
ENSMUSG00000032492	2870.55	922.357	1.6379	0.000714884	0.00699531	up	yes
ENSMUSG00000041324	19.057	8.344	1.2205	0.000717888	0.00701225	up	yes
ENSMUSG00000042644	219.422	104.215	1.0738	0.000725181	0.00707074	up	yes
ENSMUSG00000003444	71.9888	25.6008	1.4914	0.000734544	0.00714727	up	yes
ENSMUSG00000025362	143.734	54.5272	1.3989	0.000737063	0.00715791	up	yes
ENSMUSG00000101188	317.642	636.666	-1.003	0.000737207	0.00715791	down	yes
ENSMUSG00000037007	109.428	272.229	-1.315	0.000742355	0.00719499	down	yes
ENSMUSG00000001420	62.2615	20.024	1.6366	0.000748572	0.00725093	up	yes
ENSMUSG00000034892	191.905	6.6655	4.8474	0.000755357	0.00730427	up	yes
ENSMUSG00000031820	453.509	166.638	1.4447	0.00076411	0.00737351	up	yes
ENSMUSG00000118866	344.467	23.3657	3.8821	0.000768491	0.00740853	up	yes
ENSMUSG00000021569	8.4288	0.2806	4.812	0.000770062	0.00741927	up	yes
ENSMUSG00000029404	106.793	48.4226	1.1416	0.000775071	0.00745868	up	yes
ENSMUSG00000072875	60.1157	12.224	2.2988	0.000782374	0.00751116	up	yes
ENSMUSG00000113322	57.191	21.9952	1.3805	0.000786409	0.00754098	up	yes
ENSMUSG00000001128	27.3169	11.1378	1.2965	0.000791427	0.00758463	up	yes
ENSMUSG00000024292	4.4248	19.4024	-2.1186	0.000793921	0.00759508	down	yes
ENSMUSG00000019326	158.3	77.5833	1.0281	0.000811736	0.00774726	up	yes
ENSMUSG00000015092	310.138	46.173	2.7478	0.000813627	0.00775915	up	yes
ENSMUSG00000051817	115.162	48.8986	1.2364	0.000814414	0.00775915	up	yes
ENSMUSG00000039474	208.577	103.575	1.0099	0.000822981	0.00782699	up	yes
ENSMUSG00000022614	327.209	149.249	1.1321	0.000835338	0.00792595	up	yes
ENSMUSG00000000402	101.921	206.121	-1.0184	0.000841098	0.00796201	down	yes
ENSMUSG00000033871	139.966	52.4902	1.4149	0.000845003	0.00798966	up	yes
ENSMUSG00000006215	123.844	45.011	1.46	0.000854572	0.00806136	up	yes
ENSMUSG00000015085	69.0797	30.3306	1.1878	0.000888056	0.00831445	up	yes
ENSMUSG00000058173	56.3471	18.3322	1.6208	0.000888968	0.0083182	up	yes
ENSMUSG00000027219	22.6939	5.0038	2.1824	0.000928671	0.00862512	up	yes
ENSMUSG00000059363	44.7198	92.1034	-1.0447	0.000932069	0.00864679	down	yes
ENSMUSG00000097993	55.5063	5.021	3.4695	0.000953429	0.00880472	up	yes
ENSMUSG00000010044	93.156	36.4646	1.3547	0.000959367	0.0088495	up	yes
ENSMUSG00000019139	112.843	37.5486	1.5887	0.000959243	0.0088495	up	yes
ENSMUSG00000068196	80.1963	165.093	-1.0417	0.000976684	0.00897864	down	yes
ENSMUSG00000039873	8.77	0	5.8365	0.000989882	0.00908455	up	yes
ENSMUSG00000053581	303.1	133.766	1.1797	0.000991866	0.00909761	up	yes
ENSMUSG00000047417	262.02	119.74	1.1296	0.000993142	0.00910418	up	yes
ENSMUSG00000031897	70.2102	23.6187	1.5712	0.000998806	0.00913548	up	yes
ENSMUSG00000037624	54.937	15.886	1.7892	0.00100032	0.00914229	up	yes
ENSMUSG00000052837	24.5258	1.6688	3.8779	0.00100744	0.0091937	up	yes
ENSMUSG00000097488	17.2721	44.4379	-1.3709	0.0010179	0.00927874	down	yes
ENSMUSG00000046005	11.3278	39.5472	-1.7997	0.00102522	0.00933498	down	yes
ENSMUSG00000114430	1.8702	9.7662	-2.3884	0.00103418	0.00938503	down	yes
ENSMUSG00000059908	0.5569	8.8635	-4.0491	0.00104133	0.00943408	down	yes
ENSMUSG00000037977	14.1747	2.2166	2.6721	0.00106488	0.00962603	up	yes
ENSMUSG00000053613	31.5085	66.0397	-1.0617	0.00107678	0.00971192	down	yes
ENSMUSG00000075256	21.3671	5.0064	2.1064	0.00109669	0.00985864	up	yes
ENSMUSG00000028023	54.0287	16.4056	1.7193	0.00110364	0.00989409	up	yes
ENSMUSG00000028923	293.957	103.125	1.5111	0.00110421	0.00989409	up	yes
ENSMUSG00000063382	445.167	186.783	1.2529	0.00110697	0.00990726	up	yes
ENSMUSG00000031072	598.602	285.178	1.0698	0.00111659	0.00996037	up	yes
ENSMUSG00000025403	1883.21	635.814	1.5665	0.00112965	0.0100603	up	yes
ENSMUSG00000003813	842.498	212.179	1.9893	0.00113109	0.0100665	up	yes
ENSMUSG00000070343	0.4882	180.866	-8.4984	0.00113158	0.0100665	down	yes
ENSMUSG00000022948	16.2825	34.5188	-1.0871	0.00114068	0.0101308	down	yes
ENSMUSG00000072640	602.672	126.202	2.2557	0.00114015	0.0101308	up	yes
ENSMUSG00000025538	247.845	81.5588	1.603	0.00114164	0.0101338	up	yes
ENSMUSG00000066363	25.1625	8.617	1.5468	0.00114672	0.0101678	up	yes
ENSMUSG00000118672	67.016	22.5572	1.5717	0.00115334	0.0102042	up	yes
ENSMUSG00000112737	26.6929	3.6066	2.8861	0.0011611	0.0102616	up	yes
ENSMUSG00000028540	71.7994	22.2413	1.6915	0.00118373	0.0104219	up	yes
ENSMUSG00000029326	88.2694	33.3275	1.4055	0.00121137	0.010625	up	yes
ENSMUSG00000041560	358.286	159.131	1.1708	0.00121819	0.0106733	up	yes
ENSMUSG00000026791	47.8185	21.3809	1.1588	0.00123273	0.0107823	up	yes
ENSMUSG00000036748	206.166	96.2013	1.0996	0.00123395	0.0107823	up	yes
ENSMUSG00000100691	45.1849	10.5655	2.098	0.00123745	0.010807	up	yes
ENSMUSG00000032977	171.001	74.6986	1.1955	0.00124307	0.0108503	up	yes
ENSMUSG00000045969	286.545	129.004	1.1512	0.00124781	0.0108741	up	yes
ENSMUSG00000121493	1.8909	28.5243	-3.9227	0.00125379	0.0109146	down	yes
ENSMUSG00000117621	44.6996	107.696	-1.2622	0.00126063	0.0109624	down	yes
ENSMUSG00000020211	165.062	71.4903	1.2072	0.00126377	0.0109838	up	yes
ENSMUSG00000075227	14.1058	1.1164	3.6647	0.00127585	0.0110685	up	yes
ENSMUSG00000063696	310.752	24.464	3.667	0.00131688	0.011353	up	yes
ENSMUSG00000041301	58.294	159.452	-1.4514	0.00132506	0.0114011	down	yes
ENSMUSG00000076615	100.464	18.9588	2.4059	0.00132797	0.0114195	up	yes
ENSMUSG00000100220	6.0655	48.1971	-3.013	0.00133149	0.0114437	down	yes
ENSMUSG00000057802	3.9192	14.4836	-1.9312	0.00133959	0.011483	down	yes
ENSMUSG00000025135	107.028	36.8015	1.5408	0.00135843	0.0116017	up	yes
ENSMUSG00000116875	280.92	130.891	1.102	0.0013812	0.0117478	up	yes
ENSMUSG00000110702	32.6128	66.4217	-1.0255	0.00139739	0.0118534	down	yes
ENSMUSG00000087543	13.3801	41.7176	-1.6432	0.0014187	0.012009	down	yes
ENSMUSG00000001911	271.225	134.571	1.0105	0.00142226	0.0120204	up	yes
ENSMUSG00000040938	139.054	21.9289	2.6645	0.00143345	0.0120921	up	yes
ENSMUSG00000118631	2.0903	8.0678	-1.9252	0.00144039	0.012142	down	yes
ENSMUSG00000028643	32.2061	12.2484	1.3949	0.00145097	0.0122249	up	yes
ENSMUSG00000005057	21.3442	4.7244	2.1771	0.00146921	0.0123413	up	yes
ENSMUSG00000025733	1342.24	646.235	1.0546	0.00146935	0.0123413	up	yes
ENSMUSG00000025964	51.3671	11.9949	2.099	0.00147457	0.0123723	up	yes
ENSMUSG00000109564	0	9.404	-5.9998	0.00147658	0.0123829	down	yes
ENSMUSG00000015340	287.557	135.112	1.0885	0.00151326	0.0126447	up	yes
ENSMUSG00000033857	51.4671	18.0579	1.5124	0.00151569	0.012652	up	yes
ENSMUSG00000008450	32.0491	9.18	1.8073	0.00151893	0.0126726	up	yes
ENSMUSG00000118668	120.724	51.9202	1.2171	0.00152655	0.012723	up	yes
ENSMUSG00000097121	44.1465	21.6872	1.0274	0.00152747	0.0127243	up	yes
ENSMUSG00000031813	159.499	78.6585	1.0196	0.00153911	0.0128146	up	yes
ENSMUSG00000078700	39.548	15.8754	1.3142	0.0015408	0.0128167	up	yes
ENSMUSG00000019689	50.8959	11.3962	2.1598	0.00154412	0.0128169	up	yes
ENSMUSG00000030159	11.6219	2.5018	2.2085	0.00154309	0.0128169	up	yes
ENSMUSG00000006519	1394.43	303.795	2.1985	0.00155929	0.0129032	up	yes
ENSMUSG00000026609	25.4259	1.9404	3.7144	0.00157134	0.0129472	up	yes
ENSMUSG00000029471	304.17	146.692	1.0507	0.00157543	0.0129651	up	yes
ENSMUSG00000030707	117.307	34.2193	1.7777	0.00158564	0.013035	up	yes
ENSMUSG00000035585	89.3274	39.4991	1.1773	0.0015939	0.0130896	up	yes
ENSMUSG00000105606	26.3899	78.7248	-1.5798	0.00159364	0.0130896	down	yes
ENSMUSG00000020770	147.025	58.1805	1.3379	0.00159963	0.0131109	up	yes
ENSMUSG00000034854	88.5932	38.0932	1.2174	0.00159905	0.0131109	up	yes
ENSMUSG00000059534	677.867	144.976	2.2252	0.00161034	0.0131672	up	yes
ENSMUSG00000030236	1.6085	6.948	-2.1238	0.00161415	0.0131893	down	yes
ENSMUSG00000019080	28.7245	4.2	2.7752	0.00163389	0.0133171	up	yes
ENSMUSG00000002820	375.956	170.139	1.1439	0.00163826	0.013346	up	yes
ENSMUSG00000024953	6789.27	2623.09	1.372	0.00164695	0.0134033	up	yes
ENSMUSG00000041044	0	2.4956	-4.0893	0.00164792	0.0134045	down	yes
ENSMUSG00000020133	93.8411	30.3077	1.631	0.00165316	0.0134203	up	yes
ENSMUSG00000026785	68.4368	23.6987	1.5305	0.00165308	0.0134203	up	yes
ENSMUSG00000029049	63.2395	26.9726	1.2269	0.00169098	0.0136931	up	yes
ENSMUSG00000007610	84.2879	30.0678	1.4876	0.00169643	0.0137304	up	yes
ENSMUSG00000019880	15.0203	5.2622	1.5145	0.00169978	0.0137506	up	yes
ENSMUSG00000044562	58.3326	20.5504	1.5037	0.00171355	0.0138233	up	yes
ENSMUSG00000026824	3.8026	27.2658	-2.8518	0.00173608	0.0139608	down	yes
ENSMUSG00000030137	21.6629	5.581	1.9629	0.00173552	0.0139608	up	yes
ENSMUSG00000047423	99.7456	40.9216	1.2855	0.00173966	0.0139827	up	yes
ENSMUSG00000000440	84.4272	42.0167	1.0052	0.00174409	0.0140114	up	yes
ENSMUSG00000022623	161.143	62.4499	1.3666	0.00175134	0.0140349	up	yes
ENSMUSG00000067206	85.9362	266.147	-1.6302	0.00175977	0.0140873	down	yes
ENSMUSG00000020692	37.9062	13.8926	1.4451	0.00176929	0.0141369	up	yes
ENSMUSG00000035697	94.7054	38.3427	1.3033	0.0017707	0.0141412	up	yes
ENSMUSG00000105270	14.5334	1.3882	3.3873	0.0017755	0.0141726	up	yes
ENSMUSG00000014852	2.7224	0	4.1242	0.00179228	0.0142368	up	yes
ENSMUSG00000060548	36.7684	15.3403	1.2598	0.00179231	0.0142368	up	yes
ENSMUSG00000078190	21.263	58.3207	-1.4597	0.00180094	0.0142775	down	yes
ENSMUSG00000034177	91.4748	45.3521	1.0109	0.0018045	0.0142986	up	yes
ENSMUSG00000032204	0.8218	7.4852	-3.225	0.00181064	0.0143333	down	yes
ENSMUSG00000022748	56.2165	20.8754	1.4298	0.0018485	0.0145692	up	yes
ENSMUSG00000039041	641.777	119.245	2.4281	0.00187714	0.0147253	up	yes
ENSMUSG00000026405	0.8043	5.538	-2.8019	0.00188934	0.0148049	down	yes
ENSMUSG00000002661	37.5366	8.9242	2.0756	0.00189142	0.014814	up	yes
ENSMUSG00000021260	1.5813	9.1786	-2.5279	0.00189348	0.0148159	down	yes
ENSMUSG00000015337	19.8374	5.2824	1.9135	0.00189463	0.0148177	up	yes
ENSMUSG00000052911	528.103	238.691	1.1453	0.00191121	0.0149186	up	yes
ENSMUSG00000112539	12.9093	32.3136	-1.3302	0.0019195	0.0149618	down	yes
ENSMUSG00000121758	0.5362	7.2095	-3.7604	0.00192064	0.0149635	down	yes
ENSMUSG00000035126	42.9128	122.222	-1.5084	0.00192443	0.0149787	down	yes
ENSMUSG00000026580	3.2281	22.9463	-2.8361	0.00192666	0.0149816	down	yes
ENSMUSG00000033170	576.668	237.601	1.2791	0.00193469	0.0150293	up	yes
ENSMUSG00000022177	51.2384	16.3757	1.6475	0.00195113	0.0151285	up	yes
ENSMUSG00000107171	2.6025	14.7442	-2.4865	0.00195271	0.0151289	down	yes
ENSMUSG00000085645	27.0021	2.2124	3.6074	0.00199948	0.015437	up	yes
ENSMUSG00000086432	2.3169	0	3.9597	0.00201572	0.0155329	up	yes
ENSMUSG00000120489	0.7803	9.471	-3.5784	0.00201832	0.0155455	down	yes
ENSMUSG00000028975	302.485	131.517	1.2017	0.00204738	0.015747	up	yes
ENSMUSG00000020159	11.0424	44.999	-2.0309	0.00209015	0.0160254	down	yes
ENSMUSG00000024742	62.9582	30.5954	1.0423	0.00209049	0.0160254	up	yes
ENSMUSG00000109105	18.7813	4.445	2.0794	0.00210181	0.0160885	up	yes
ENSMUSG00000116812	48.3548	12.5228	1.9483	0.00211833	0.0161988	up	yes
ENSMUSG00000066113	101.558	40.3804	1.3304	0.00212068	0.0162034	up	yes
ENSMUSG00000115772	45.7472	114.27	-1.3231	0.00212586	0.0162353	down	yes
ENSMUSG00000047945	56.1064	27.2972	1.0414	0.0021505	0.0163543	up	yes
ENSMUSG00000028445	7.7391	0.5552	3.7971	0.00215968	0.0164011	up	yes
ENSMUSG00000007833	242.572	102.831	1.238	0.0021645	0.0164146	up	yes
ENSMUSG00000045045	33.9167	6.9496	2.2855	0.00217148	0.0164522	up	yes
ENSMUSG00000097439	8.3853	25.8939	-1.6182	0.00217317	0.0164574	down	yes
ENSMUSG00000000120	6.9206	22.5637	-1.7055	0.00217424	0.0164577	down	yes
ENSMUSG00000022620	97.833	43.6672	1.1628	0.00217674	0.0164577	up	yes
ENSMUSG00000108614	33.9167	14.1966	1.2526	0.00217713	0.0164577	up	yes
ENSMUSG00000097141	7.1549	28.3542	-1.9684	0.00218748	0.0165195	down	yes
ENSMUSG00000047264	57.1327	126.414	-1.1475	0.00220588	0.0166352	down	yes
ENSMUSG00000036856	22.7756	6.3944	1.8305	0.0022276	0.0167681	up	yes
ENSMUSG00000021210	6.7211	16.2021	-1.2782	0.00223935	0.0168174	down	yes
ENSMUSG00000026834	30.0153	6.6796	2.1683	0.00224968	0.0168725	up	yes
ENSMUSG00000024914	203.442	97.5744	1.0604	0.00225459	0.0168928	up	yes
ENSMUSG00000118588	17.1416	0	6.8019	0.00226438	0.0169505	up	yes
ENSMUSG00000105909	2.4478	0	3.9667	0.00230199	0.0171924	up	yes
ENSMUSG00000084824	28.2696	10.574	1.4181	0.00230497	0.017199	up	yes
ENSMUSG00000030527	197.097	83.4049	1.2398	0.00232832	0.0173651	up	yes
ENSMUSG00000006589	241.9	40.3454	2.584	0.0023489	0.0174865	up	yes
ENSMUSG00000019539	65.6811	18.5993	1.8192	0.00237765	0.0176531	up	yes
ENSMUSG00000035835	81.6415	16.6626	2.2919	0.00238494	0.0176819	up	yes
ENSMUSG00000025396	0	2.2208	-3.9198	0.00238866	0.0177014	down	yes
ENSMUSG00000073406	24.1063	8.8904	1.4396	0.00240198	0.0177919	up	yes
ENSMUSG00000021047	58.0292	17.2404	1.7499	0.00240782	0.0178271	up	yes
ENSMUSG00000048388	15.2087	33.3521	-1.1355	0.00243765	0.0180069	down	yes
ENSMUSG00000078674	0	2.2256	-3.9199	0.00244046	0.0180195	down	yes
ENSMUSG00000095127	58.1408	20.3242	1.5162	0.00244741	0.0180626	up	yes
ENSMUSG00000060407	0	2.2238	-3.9199	0.00244918	0.0180674	down	yes
ENSMUSG00000033726	39.9658	11.6786	1.7754	0.00245349	0.0180781	up	yes
ENSMUSG00000071691	2.1383	17.1753	-3.0094	0.00245507	0.0180781	down	yes
ENSMUSG00000072893	187.934	84.179	1.1583	0.00245442	0.0180781	up	yes
ENSMUSG00000079012	0	2.2208	-3.9198	0.00246446	0.0181285	down	yes
ENSMUSG00000049686	55.6198	16.4456	1.7579	0.00250227	0.0183508	up	yes
ENSMUSG00000033703	142.108	61.9524	1.1973	0.00250728	0.0183792	up	yes
ENSMUSG00000005677	6.9923	1.942	1.8789	0.00260961	0.0190464	up	yes
ENSMUSG00000009687	57.0497	114.266	-1.004	0.00261237	0.0190464	down	yes
ENSMUSG00000119989	71.4439	24.4321	1.5483	0.00261523	0.0190502	up	yes
ENSMUSG00000090164	16.3037	1.9524	3.0633	0.00261727	0.0190565	up	yes
ENSMUSG00000106164	24.0805	55.8834	-1.2132	0.002622	0.0190823	down	yes
ENSMUSG00000071076	34.6086	8.0868	2.1016	0.00263775	0.019154	up	yes
ENSMUSG00000037563	825.286	305.835	1.4322	0.00264566	0.0192029	up	yes
ENSMUSG00000112275	18.534	53.9132	-1.5394	0.0026564	0.0192636	down	yes
ENSMUSG00000045257	54.9363	22.2018	1.3073	0.00267578	0.0193782	up	yes
ENSMUSG00000120950	14.0645	32.5814	-1.2106	0.00274073	0.019743	down	yes
ENSMUSG00000031273	67.2236	19.1608	1.8102	0.00277114	0.0199003	up	yes
ENSMUSG00000063388	14.1267	5.8378	1.2715	0.00278933	0.0199955	up	yes
ENSMUSG00000070699	63.2982	24.1663	1.3893	0.00282634	0.0202073	up	yes
ENSMUSG00000026676	54.3696	20.8396	1.3848	0.00284058	0.0202913	up	yes
ENSMUSG00000035206	233.617	99.388	1.2335	0.00286303	0.0204337	up	yes
ENSMUSG00000063765	30.5747	6.139	2.3192	0.00287495	0.0204918	up	yes
ENSMUSG00000004931	202.924	29.4164	2.7862	0.00289668	0.0206285	up	yes
ENSMUSG00000024109	2.1798	9.7448	-2.1852	0.00291139	0.020697	down	yes
ENSMUSG00000040127	5.3761	12.772	-1.264	0.00292508	0.0207674	down	yes
ENSMUSG00000025732	106.329	26.4013	2.0097	0.00292693	0.0207711	up	yes
ENSMUSG00000045128	1618.51	555.94	1.5417	0.00293555	0.0208141	up	yes
ENSMUSG00000041354	162.509	74.739	1.1201	0.00294818	0.0208854	up	yes
ENSMUSG00000039137	169.596	69.7395	1.2819	0.00295414	0.0209185	up	yes
ENSMUSG00000061983	653.894	167.534	1.9646	0.00300534	0.0212163	up	yes
ENSMUSG00000121490	27.2516	6.6696	2.0296	0.00300442	0.0212163	up	yes
ENSMUSG00000015354	32.5884	7.486	2.121	0.00302741	0.0213166	up	yes
ENSMUSG00000022602	35.7547	7.8034	2.197	0.00304604	0.0214106	up	yes
ENSMUSG00000052270	7.9419	1.3852	2.4982	0.00304569	0.0214106	up	yes
ENSMUSG00000121295	27.7636	69.801	-1.3285	0.00305211	0.0214439	down	yes
ENSMUSG00000051184	34.8503	6.1071	2.5113	0.00306849	0.0215404	up	yes
ENSMUSG00000004100	74.2896	35.0134	1.0847	0.00308895	0.0216653	up	yes
ENSMUSG00000036564	60.0071	7.7788	2.947	0.00310041	0.0217176	up	yes
ENSMUSG00000103581	0	3.3274	-4.5019	0.003159	0.0220709	down	yes
ENSMUSG00000018554	54.3042	10.035	2.4376	0.00317157	0.0221492	up	yes
ENSMUSG00000095442	46.2869	11.3986	2.0212	0.00318841	0.0222572	up	yes
ENSMUSG00000041809	24.6477	4.1764	2.5575	0.00319802	0.022286	up	yes
ENSMUSG00000074129	2217.58	489.601	2.1793	0.00323783	0.0225151	up	yes
ENSMUSG00000020737	175.628	66.7431	1.3961	0.00329412	0.0228186	up	yes
ENSMUSG00000106986	11.0454	29.7471	-1.4234	0.00330846	0.0228984	down	yes
ENSMUSG00000074802	32.8991	12.531	1.3853	0.00331246	0.0229164	up	yes
ENSMUSG00000032744	43.1365	90.6373	-1.0718	0.00333634	0.0230521	down	yes
ENSMUSG00000029060	380.667	159.501	1.2549	0.00336814	0.0232581	up	yes
ENSMUSG00000079396	15.7047	48.9974	-1.6368	0.00339348	0.0233674	down	yes
ENSMUSG00000085995	2.1655	0	3.794	0.00342749	0.0235517	up	yes
ENSMUSG00000020773	119.153	52.5479	1.181	0.00343247	0.0235759	up	yes
ENSMUSG00000078675	2.0968	0	3.7911	0.00344191	0.0236208	up	yes
ENSMUSG00000096499	5.0439	33.9711	-2.7517	0.00345253	0.0236836	down	yes
ENSMUSG00000020992	51.4149	18.0583	1.5095	0.00347654	0.0237949	up	yes
ENSMUSG00000059659	31.4609	13.3594	1.2351	0.00347961	0.0237949	up	yes
ENSMUSG00000107724	0	30.9929	-7.7199	0.00354339	0.0240933	down	yes
ENSMUSG00000038602	120.641	58.3765	1.0464	0.00355549	0.0241654	up	yes
ENSMUSG00000113206	2.1318	24.2133	-3.5075	0.0035621	0.0241827	down	yes
ENSMUSG00000026177	63.564	18.0237	1.8171	0.00357036	0.0242159	up	yes
ENSMUSG00000102375	0	2.5166	-4.0932	0.0035986	0.024387	down	yes
ENSMUSG00000024675	12.5314	0.8374	3.9014	0.00362298	0.0245113	up	yes
ENSMUSG00000096150	15.7592	47.5025	-1.5934	0.00367326	0.0247793	down	yes
ENSMUSG00000059974	11.8382	1.6628	2.8307	0.0036874	0.0248438	up	yes
ENSMUSG00000095794	3.5615	26.4278	-2.8736	0.00369638	0.0248878	down	yes
ENSMUSG00000036853	165.954	78.6958	1.0765	0.00370079	0.0249029	up	yes
ENSMUSG00000110353	16.8808	6.411	1.4026	0.00373879	0.0251133	up	yes
ENSMUSG00000121895	4.5382	23.9024	-2.3991	0.00374133	0.0251133	down	yes
ENSMUSG00000040498	2.2897	0	3.941	0.00384604	0.0256571	up	yes
ENSMUSG00000042761	32.5378	14.205	1.1953	0.00389579	0.0259358	up	yes
ENSMUSG00000109206	1.2925	8.053	-2.6106	0.00390104	0.0259494	down	yes
ENSMUSG00000118671	14.6597	5.2752	1.4711	0.0039116	0.026009	up	yes
ENSMUSG00000055413	31.2343	12.2261	1.3514	0.00391581	0.0260263	up	yes
ENSMUSG00000074247	156.708	76.7134	1.031	0.0039333	0.0261212	up	yes
ENSMUSG00000020272	171.637	84.7081	1.0187	0.00395291	0.0262193	up	yes
ENSMUSG00000041841	296.277	123.974	1.2572	0.00396882	0.0262835	up	yes
ENSMUSG00000105192	37.1653	18.3561	1.018	0.00398848	0.0263584	up	yes
ENSMUSG00000005124	44.5727	91.7994	-1.0418	0.00401197	0.0264598	down	yes
ENSMUSG00000037600	52.6533	13.3273	1.9824	0.00408219	0.0268683	up	yes
ENSMUSG00000041889	15.2645	45.9254	-1.5914	0.00410281	0.0269713	down	yes
ENSMUSG00000032271	4.2733	17.0391	-1.9974	0.00412807	0.0270607	down	yes
ENSMUSG00000121458	43.3819	95.4357	-1.1365	0.00413488	0.0270944	down	yes
ENSMUSG00000027848	67.1759	141.458	-1.0742	0.00414656	0.027149	down	yes
ENSMUSG00000063439	38.4945	12.2378	1.6544	0.00418326	0.0272903	up	yes
ENSMUSG00000044702	18.8434	42.839	-1.1778	0.00420017	0.0273786	down	yes
ENSMUSG00000019464	185.705	82.8427	1.164	0.00424929	0.0276323	up	yes
ENSMUSG00000032093	19.1757	4.7228	2.0207	0.00427259	0.0277505	up	yes
ENSMUSG00000035836	0	1.9642	-3.7277	0.0043138	0.0279734	down	yes
ENSMUSG00000104435	31.0238	14.7548	1.0702	0.00432454	0.0280095	up	yes
ENSMUSG00000025317	23.4948	11.1009	1.0901	0.0043365	0.0280646	up	yes
ENSMUSG00000069919	634.466	71.8981	3.1416	0.00435668	0.0281468	up	yes
ENSMUSG00000095771	24.8944	5.2912	2.2351	0.00435787	0.0281468	up	yes
ENSMUSG00000073830	0	1.9436	-3.7272	0.00438476	0.0282643	down	yes
ENSMUSG00000110774	0	3.0512	-4.3768	0.00439625	0.0283159	down	yes
ENSMUSG00000040026	2.0249	0	3.7796	0.00445913	0.0286188	up	yes
ENSMUSG00000014470	82.8045	33.6687	1.2973	0.0045118	0.028875	up	yes
ENSMUSG00000018821	27.0262	7.2278	1.9029	0.00451302	0.028875	up	yes
ENSMUSG00000035852	96.1042	45.3355	1.0841	0.00452846	0.0289302	up	yes
ENSMUSG00000080198	10.2347	1.6628	2.6222	0.00456728	0.0291188	up	yes
ENSMUSG00000015126	54.6593	25.526	1.0969	0.0045831	0.0292067	up	yes
ENSMUSG00000024212	199.675	98.2165	1.0227	0.00461371	0.0293672	up	yes
ENSMUSG00000089847	143.601	52.3228	1.4584	0.00461338	0.0293672	up	yes
ENSMUSG00000022561	108.722	42.934	1.3403	0.0046216	0.0294059	up	yes
ENSMUSG00000027510	50.8023	12.4897	2.0236	0.00462597	0.0294222	up	yes
ENSMUSG00000024901	51.3156	15.602	1.7137	0.00464541	0.0295112	up	yes
ENSMUSG00000031432	847.351	306.574	1.4667	0.00464802	0.0295162	up	yes
ENSMUSG00000032258	48.3909	11.1202	2.1194	0.00467694	0.0296419	up	yes
ENSMUSG00000076508	9.0556	33.9149	-1.9059	0.00468984	0.0296988	down	yes
ENSMUSG00000001985	16.557	45.5589	-1.462	0.00472404	0.0298705	down	yes
ENSMUSG00000046727	1015.76	247.846	2.035	0.00479839	0.030223	up	yes
ENSMUSG00000005442	413.785	188.288	1.1359	0.00481075	0.0302774	up	yes
ENSMUSG00000040659	153.862	72.5487	1.0845	0.00482331	0.0303329	up	yes
ENSMUSG00000035890	71.5978	23.8684	1.584	0.00483785	0.0304008	up	yes
ENSMUSG00000061104	603.01	196.539	1.6173	0.00484201	0.0304034	up	yes
ENSMUSG00000044496	282.746	139.224	1.0219	0.00485114	0.0304451	up	yes
ENSMUSG00000121248	10.4517	2.7796	1.9184	0.00485833	0.0304588	up	yes
ENSMUSG00000104515	0.5777	6.6874	-3.6268	0.00489079	0.030616	down	yes
ENSMUSG00000087231	17.8322	40.3197	-1.1845	0.00499368	0.031175	down	yes
ENSMUSG00000041293	58.779	25.328	1.2154	0.0050052	0.0312349	up	yes
ENSMUSG00000040488	245.319	110.89	1.1452	0.00506522	0.0314885	up	yes
ENSMUSG00000048758	21.7251	5.0088	2.1193	0.00507226	0.0315202	up	yes
ENSMUSG00000029715	42.5959	7.5192	2.502	0.00510891	0.0316753	up	yes
ENSMUSG00000030583	424.17	162.584	1.3834	0.00513117	0.031789	up	yes
ENSMUSG00000037263	76.144	162.151	-1.0875	0.00518324	0.0320627	down	yes
ENSMUSG00000011305	43.593	15.5209	1.4887	0.00520016	0.0321306	up	yes
ENSMUSG00000037960	43.0915	18.069	1.256	0.00520774	0.0321652	up	yes
ENSMUSG00000022863	33.3409	78.9478	-1.2459	0.00528314	0.0324981	down	yes
ENSMUSG00000007721	109.778	9.4303	3.5408	0.00540311	0.0330577	up	yes
ENSMUSG00000037679	72.1417	33.6345	1.1005	0.00540888	0.0330805	up	yes
ENSMUSG00000073402	23.8044	5.259	2.1782	0.00541095	0.0330807	up	yes
ENSMUSG00000029022	61.702	24.4147	1.3378	0.00545074	0.0332489	up	yes
ENSMUSG00000067219	39.8085	11.0679	1.8485	0.00545461	0.03326	up	yes
ENSMUSG00000100510	0	1.9554	-3.7283	0.00547587	0.0333646	down	yes
ENSMUSG00000042804	20.8479	46.987	-1.1747	0.00548558	0.0333987	down	yes
ENSMUSG00000024854	41.8154	19.7412	1.0821	0.00553076	0.033636	up	yes
ENSMUSG00000085747	28.44	77.3844	-1.4442	0.00553521	0.0336378	down	yes
ENSMUSG00000085132	5.5899	0.5524	3.3001	0.00556943	0.0337952	up	yes
ENSMUSG00000070942	15.6187	41.7558	-1.4172	0.00557159	0.0337957	down	yes
ENSMUSG00002076161	33.5388	4.1898	3.0042	0.00559294	0.0338872	up	yes
ENSMUSG00000097354	35.8317	72.6871	-1.0196	0.00560526	0.0339365	down	yes
ENSMUSG00000025102	119.107	58.0696	1.0368	0.00561238	0.0339544	up	yes
ENSMUSG00000079164	13.7006	5.8436	1.2369	0.00562007	0.0339882	up	yes
ENSMUSG00000028458	199.705	88.5393	1.1733	0.00567574	0.0342357	up	yes
ENSMUSG00000041506	69.5985	28.3794	1.2955	0.00567485	0.0342357	up	yes
ENSMUSG00000034932	46.8737	10.2906	2.188	0.00568557	0.0342737	up	yes
ENSMUSG00000030346	21.9316	3.8798	2.494	0.00571697	0.0344332	up	yes
ENSMUSG00000062818	2.9633	10.3022	-1.8097	0.00574313	0.0345403	down	yes
ENSMUSG00000079427	124.852	53.116	1.2337	0.00575235	0.0345694	up	yes
ENSMUSG00000041482	60.9287	122.545	-1.0073	0.00578522	0.0347284	down	yes
ENSMUSG00000019893	26.1869	4.4392	2.5599	0.00579079	0.0347362	up	yes
ENSMUSG00000031173	2.0218	0	3.604	0.00580905	0.0348071	up	yes
ENSMUSG00000045248	44.4661	19.722	1.1707	0.00581812	0.0348373	up	yes
ENSMUSG00000042213	6.2265	13.9148	-1.1805	0.00582592	0.0348697	down	yes
ENSMUSG00000024972	37.1778	10.2804	1.8558	0.00586021	0.0349975	up	yes
ENSMUSG00000087579	2.0218	0	3.6051	0.00587729	0.035048	up	yes
ENSMUSG00000028873	4.5414	15.5568	-1.7801	0.00592254	0.0352531	down	yes
ENSMUSG00000115144	4.2143	16.7016	-1.98	0.00598655	0.035582	down	yes
ENSMUSG00000030681	398.325	138.946	1.5194	0.00618001	0.0364915	up	yes
ENSMUSG00000070003	31.6329	10.305	1.62	0.00628659	0.0370132	up	yes
ENSMUSG00000091756	26.8509	64.0335	-1.2565	0.00629447	0.0370461	down	yes
ENSMUSG00000029029	57.3593	27.7837	1.0436	0.00631205	0.0371361	up	yes
ENSMUSG00000028763	681.241	247.01	1.4635	0.00632761	0.0372007	up	yes
ENSMUSG00000087382	25.4186	9.7352	1.3941	0.00635869	0.037316	up	yes
ENSMUSG00000041592	38.2572	10.296	1.897	0.0065164	0.0380764	up	yes
ENSMUSG00000057604	88.4097	38.6462	1.1939	0.00651563	0.0380764	up	yes
ENSMUSG00000010406	40.7707	9.4314	2.1138	0.00657861	0.0383216	up	yes
ENSMUSG00000109291	6.0813	1.3896	2.1338	0.00660549	0.0384587	up	yes
ENSMUSG00000057596	30.1952	11.933	1.3413	0.00660985	0.0384702	up	yes
ENSMUSG00000022580	115.657	57.2302	1.0145	0.00666491	0.0386968	up	yes
ENSMUSG00000025188	174.497	79.79	1.1287	0.00669524	0.0388281	up	yes
ENSMUSG00000023345	27.3251	8.6052	1.6629	0.00671129	0.0389073	up	yes
ENSMUSG00000106303	16.1614	5.8526	1.4613	0.00671404	0.0389093	up	yes
ENSMUSG00000036655	11.0359	4.4526	1.2978	0.00681951	0.0393574	up	yes
ENSMUSG00000060594	53.7247	17.2644	1.6392	0.00684854	0.0394775	up	yes
ENSMUSG00000016637	32.4854	14.448	1.1653	0.00685179	0.0394823	up	yes
ENSMUSG00000038055	28.3175	13.0964	1.1119	0.00686193	0.0395266	up	yes
ENSMUSG00000034685	26.1902	6.1244	2.0973	0.00687719	0.0395427	up	yes
ENSMUSG00000037805	659.878	311.364	1.0839	0.00687933	0.0395427	up	yes
ENSMUSG00000068856	153.966	76.115	1.0161	0.00691715	0.0397321	up	yes
ENSMUSG00000120954	367.535	175.856	1.0633	0.00692484	0.0397481	up	yes
ENSMUSG00000030382	6.1641	1.9552	1.7077	0.00697426	0.0399894	up	yes
ENSMUSG00000035875	2.7606	7.4804	-1.495	0.0069862	0.0400399	down	yes
ENSMUSG00000056904	3.311	19.145	-2.5118	0.00698917	0.0400399	down	yes
ENSMUSG00000003531	112.077	40.1329	1.4822	0.00703557	0.0402559	up	yes
ENSMUSG00000049119	29.467	4.9904	2.5633	0.00705224	0.0403226	up	yes
ENSMUSG00000057182	8.0489	0.5538	3.8488	0.00706289	0.0403693	up	yes
ENSMUSG00000105881	175.616	80.7066	1.1214	0.00709918	0.0405197	up	yes
ENSMUSG00000019082	290.224	89.682	1.6943	0.00714574	0.0407711	up	yes
ENSMUSG00000089943	0	5.8295	-5.3097	0.00717535	0.0409114	down	yes
ENSMUSG00000007594	1.8941	0	3.604	0.00719957	0.0410062	up	yes
ENSMUSG00000110866	19.2393	40.5825	-1.0797	0.00719868	0.0410062	down	yes
ENSMUSG00000032079	0	2.2208	-3.9186	0.00726157	0.0412437	down	yes
ENSMUSG00000008167	90.5606	32.2701	1.4891	0.00730259	0.0414332	up	yes
ENSMUSG00000042747	89.4529	43.8717	1.0279	0.00730188	0.0414332	up	yes
ENSMUSG00000018569	44.2789	15.5878	1.5083	0.00731283	0.0414768	up	yes
ENSMUSG00000020882	38.096	14.481	1.3944	0.00739965	0.0418653	up	yes
ENSMUSG00000033576	32.701	5.0062	2.7057	0.00743029	0.0419818	up	yes
ENSMUSG00000086740	42.5184	9.985	2.0857	0.00745878	0.0421201	up	yes
ENSMUSG00000017778	1736.55	429.856	2.0143	0.00750354	0.042322	up	yes
ENSMUSG00000109390	13.6929	31.1548	-1.1911	0.00759375	0.0427418	down	yes
ENSMUSG00000041378	21.1255	5.2659	2.0036	0.00761574	0.0428211	up	yes
ENSMUSG00000035342	99.0092	32.6167	1.6028	0.00763497	0.0429048	up	yes
ENSMUSG00000090210	16.8394	43.8443	-1.3819	0.00763591	0.0429048	down	yes
ENSMUSG00000037060	32.8954	7.5182	2.1307	0.0076486	0.0429612	up	yes
ENSMUSG00000032715	10.3211	1.9492	2.3996	0.00766863	0.0430589	up	yes
ENSMUSG00000104452	26.0655	69.2177	-1.4048	0.00773883	0.0433631	down	yes
ENSMUSG00000002825	45.7802	22.2396	1.0438	0.00784154	0.0438363	up	yes
ENSMUSG00000030670	1.8974	0	3.6063	0.00785803	0.0438914	up	yes
ENSMUSG00000059326	52.3538	14.4469	1.857	0.00792033	0.0441365	up	yes
ENSMUSG00000002083	6.9554	0.8328	3.0698	0.00792814	0.0441648	up	yes
ENSMUSG00000003053	0	1.6748	-3.505	0.00800523	0.0445332	down	yes
ENSMUSG00000044122	25.2822	51.4669	-1.0218	0.00816822	0.0451706	down	yes
ENSMUSG00000120623	5.6488	24.5183	-2.1226	0.00817097	0.0451706	down	yes
ENSMUSG00000029630	0	1.6642	-3.5048	0.00817964	0.0451938	down	yes
ENSMUSG00000035172	36.6836	13.3245	1.4591	0.00824255	0.0454642	up	yes
ENSMUSG00000020911	33.4999	10.0142	1.743	0.00827501	0.0455452	up	yes
ENSMUSG00000055612	29.1053	76.1324	-1.3844	0.00833688	0.0457978	down	yes
ENSMUSG00000002489	121.184	55.6814	1.1223	0.00835688	0.0458922	up	yes
ENSMUSG00000007682	23.007	3.0454	2.9144	0.00838473	0.045977	up	yes
ENSMUSG00000015619	125.251	60.3745	1.0524	0.00847616	0.0463124	up	yes
ENSMUSG00000019659	165.514	37.7446	2.1325	0.00852597	0.0465013	up	yes
ENSMUSG00000096950	5.4285	15.8327	-1.5246	0.00852774	0.0465013	down	yes
ENSMUSG00000066861	8.0823	18.9104	-1.2366	0.00854046	0.0465385	down	yes
ENSMUSG00000055027	46.2412	117.671	-1.348	0.00854791	0.0465484	down	yes
ENSMUSG00000028137	33.8524	2.806	3.5958	0.00863466	0.0469416	up	yes
ENSMUSG00000035439	36.958	16.43	1.17	0.00865243	0.0470067	up	yes
ENSMUSG00000029797	9.4228	28.7131	-1.612	0.00866833	0.0470736	down	yes
ENSMUSG00000121900	10.1247	32.5035	-1.6837	0.00872004	0.0472949	down	yes
ENSMUSG00000086706	48.8186	101.327	-1.052	0.00873381	0.047338	down	yes
ENSMUSG00000113800	1.8909	0	3.6054	0.00873327	0.047338	up	yes
ENSMUSG00000120173	0	1.6776	-3.5055	0.00877771	0.0475125	down	yes
ENSMUSG00000027071	12.4738	2.2268	2.4784	0.00887181	0.0479102	up	yes
ENSMUSG00000050106	19.3908	4.4494	2.1236	0.00887156	0.0479102	up	yes
ENSMUSG00000072214	26.455	10.8592	1.2866	0.00886708	0.0479102	up	yes
ENSMUSG00000113949	275.351	115.727	1.2502	0.00891434	0.0480599	up	yes
ENSMUSG00000074796	158.768	51.4487	1.6257	0.00892985	0.0481276	up	yes
ENSMUSG00000068231	4.0739	17.8389	-2.141	0.00895555	0.0481711	down	yes
ENSMUSG00000055632	77.3047	25.829	1.5804	0.00911646	0.0488904	up	yes
ENSMUSG00000046782	3.2281	0.2762	3.4211	0.00916828	0.0490869	up	yes
ENSMUSG00000038930	75.9231	36.6719	1.0534	0.00919946	0.0491983	up	yes
ENSMUSG00000030468	7.1135	31.8489	-2.1606	0.00921181	0.0492388	down	yes
ENSMUSG00000040877	56.6033	22.7578	1.3117	0.00926486	0.0494735	up	yes
ENSMUSG00000112615	0	1.6572	-3.5037	0.00950372	0.0505662	down	yes
ENSMUSG00000029380	9.644	22.2229	-1.1732	0.00952059	0.0506391	down	yes
ENSMUSG00000027068	4.4552	0.83	2.4333	0.00959471	0.0509501	up	yes
ENSMUSG00000056133	1.843	0	3.5948	0.00964685	0.0511615	up	yes
ENSMUSG00000026274	11.4825	69.387	-2.5928	0.0096951	0.0513322	down	yes
ENSMUSG00000050212	17.1903	4.4366	1.9532	0.00972716	0.0514255	up	yes
ENSMUSG00000068240	837.013	287.438	1.542	0.00992857	0.0521603	up	yes
ENSMUSG00000031828	59.6159	23.6457	1.3363	0.00994529	0.0522144	up	yes
ENSMUSG00000020701	2.0903	0	3.7799	0.0100063	0.0524787	up	yes
ENSMUSG00000027296	6.1578	0.5552	3.4668	0.0100498	0.0526437	up	yes
ENSMUSG00000053553	36.1665	13.8643	1.3833	0.0100738	0.0527189	up	yes
ENSMUSG00000067608	6.7417	23.9083	-1.8158	0.0100818	0.0527324	down	yes
ENSMUSG00000035370	122.332	15.5746	2.9742	0.0101106	0.0528434	up	yes
ENSMUSG00000030895	2.7431	7.2332	-1.4412	0.0101258	0.0528757	down	yes
ENSMUSG00000037813	13.4838	33.3711	-1.3135	0.0101266	0.0528757	down	yes
ENSMUSG00000002844	118.909	36.7424	1.6946	0.01013	0.0528767	up	yes
ENSMUSG00000030083	452.829	126.163	1.8436	0.0101546	0.0529367	up	yes
ENSMUSG00000104793	0.7324	5.8436	-2.9037	0.0101902	0.0531054	down	yes
ENSMUSG00000048603	14.7108	38.9307	-1.4062	0.0101946	0.0531115	down	yes
ENSMUSG00000074862	8.9692	25.8568	-1.5106	0.0102261	0.053224	down	yes
ENSMUSG00000076655	9.9491	29.4878	-1.5614	0.0102609	0.0533883	down	yes
ENSMUSG00000016344	52.5072	20.8277	1.3369	0.0103008	0.0535272	up	yes
ENSMUSG00000036820	360.247	93.6195	1.944	0.0104117	0.0539656	up	yes
ENSMUSG00000050132	1.8462	8.3708	-2.1727	0.0104319	0.0540528	down	yes
ENSMUSG00000059278	44.8375	22.2257	1.0124	0.010524	0.0543914	up	yes
ENSMUSG00000043740	3.0972	0.2776	3.4003	0.0105912	0.0546514	up	yes
ENSMUSG00000041939	80.7732	32.001	1.3354	0.0106039	0.0546823	up	yes
ENSMUSG00000016758	48.452	12.5135	1.9533	0.0106846	0.0549805	up	yes
ENSMUSG00000044505	1.3133	6.6722	-2.3329	0.0108461	0.0556137	down	yes
ENSMUSG00000089945	40.1118	8.0481	2.3151	0.0111047	0.0566893	up	yes
ENSMUSG00000062727	15.381	1.1104	3.7911	0.0111599	0.0569353	up	yes
ENSMUSG00000030432	1128.01	508.823	1.1486	0.0112502	0.0572699	up	yes
ENSMUSG00000064325	21.1988	8.6482	1.2964	0.0112868	0.057394	up	yes
ENSMUSG00000116852	17.5248	2.772	2.6632	0.0112823	0.057394	up	yes
ENSMUSG00000096199	44.5313	21.6791	1.0375	0.0113946	0.0578419	up	yes
ENSMUSG00000037295	219.76	105.02	1.0651	0.0114117	0.0578924	up	yes
ENSMUSG00000095253	128.898	281.611	-1.1277	0.0115547	0.0584393	down	yes
ENSMUSG00000070337	13.1404	48.1415	-1.871	0.0115955	0.0585686	down	yes
ENSMUSG00000067276	16.6813	39.757	-1.2518	0.0118737	0.0596955	down	yes
ENSMUSG00000031390	97.2933	46.6892	1.0588	0.0120335	0.060331	up	yes
ENSMUSG00000104399	15.2853	5.848	1.3832	0.012153	0.060836	up	yes
ENSMUSG00000021795	0	2.762	-4.2343	0.0121711	0.0609081	down	yes
ENSMUSG00000042345	13.8442	1.1164	3.6356	0.0121946	0.0609375	up	yes
ENSMUSG00000032892	50.0296	20.0418	1.3211	0.0122334	0.0610878	up	yes
ENSMUSG00000108883	2.9361	12.4777	-2.0911	0.012267	0.061237	down	yes
ENSMUSG00000019738	48.6017	18.0587	1.4287	0.0122738	0.0612523	up	yes
ENSMUSG00000025856	94.2963	37.7851	1.3187	0.0123607	0.0615723	up	yes
ENSMUSG00000025503	1842.61	802.501	1.1992	0.0123824	0.0616428	up	yes
ENSMUSG00000040860	220.96	74.6667	1.5649	0.0124596	0.0618853	up	yes
ENSMUSG00000030486	24.033	48.3587	-1.0062	0.012575	0.0622341	down	yes
ENSMUSG00000040964	744.344	255.045	1.5452	0.0125773	0.0622341	up	yes
ENSMUSG00000024957	9.4065	32.7662	-1.7956	0.0127183	0.0628144	down	yes
ENSMUSG00000073888	55.0639	24.769	1.1555	0.0127734	0.0629906	up	yes
ENSMUSG00000110245	27.1047	10.2656	1.3976	0.0127834	0.0630207	up	yes
ENSMUSG00000050423	0.2681	3.3432	-3.5445	0.0128168	0.0631472	down	yes
ENSMUSG00000119987	8.6392	3.0614	1.4851	0.0128842	0.0633817	up	yes
ENSMUSG00000085977	4.3659	0.8388	2.3581	0.0129009	0.0634267	up	yes
ENSMUSG00000024856	81.8943	38.0882	1.105	0.0129849	0.0638011	up	yes
ENSMUSG00000046589	7.4775	30.941	-2.0501	0.0130663	0.064057	down	yes
ENSMUSG00000075289	22.4744	5.8454	1.9376	0.0132294	0.0646897	up	yes
ENSMUSG00000039809	1.6708	5.2734	-1.7254	0.0132527	0.0647645	down	yes
ENSMUSG00000047511	10.9911	32.0229	-1.5372	0.0132729	0.0648045	down	yes
ENSMUSG00000086593	1.6883	0	3.3913	0.0132952	0.0648939	up	yes
ENSMUSG00000069792	1.8734	0	3.6047	0.0133152	0.064933	up	yes
ENSMUSG00000090171	34.6715	12.5214	1.469	0.0133222	0.0649476	up	yes
ENSMUSG00000030170	38.7851	13.3861	1.5365	0.0133477	0.0650025	up	yes
ENSMUSG00000068263	7.0579	22.5509	-1.6848	0.0133854	0.06511	down	yes
ENSMUSG00000050708	8505.78	3917.79	1.1184	0.0134772	0.0654091	up	yes
ENSMUSG00000086544	11.1527	1.1194	3.3156	0.0134724	0.0654091	up	yes
ENSMUSG00000023972	73.6656	24.1966	1.6059	0.0135775	0.0658368	up	yes
ENSMUSG00000066278	65.7634	29.2157	1.1714	0.0136781	0.0662258	up	yes
ENSMUSG00000021611	86.6248	32.4003	1.418	0.0137864	0.0666509	up	yes
ENSMUSG00000116138	186.774	84.1595	1.1497	0.0138964	0.0670744	up	yes
ENSMUSG00000092021	2.7431	0.2776	3.1578	0.0139035	0.0670769	up	yes
ENSMUSG00000036860	137.813	33.3577	2.0466	0.013968	0.0673084	up	yes
ENSMUSG00000064080	61.205	27.2806	1.1653	0.0140043	0.067463	up	yes
ENSMUSG00000119968	20.3738	8.6306	1.2413	0.0140793	0.0677844	up	yes
ENSMUSG00000109274	65.9567	17.5084	1.9133	0.0140961	0.0678076	up	yes
ENSMUSG00000030796	48.3405	17.0066	1.5068	0.0141595	0.0680494	up	yes
ENSMUSG00000029524	133.877	61.4878	1.1221	0.014247	0.0682509	up	yes
ENSMUSG00000072612	9.1306	0	5.8953	0.0142516	0.0682509	up	yes
ENSMUSG00000033987	21.1779	7.7622	1.4503	0.0142602	0.0682708	up	yes
ENSMUSG00000098678	4.6068	0.5552	3.0395	0.0142678	0.0682872	up	yes
ENSMUSG00000033020	105.962	45.2573	1.2265	0.0143293	0.0685208	up	yes
ENSMUSG00000082152	7.6354	28.7079	-1.9073	0.0143725	0.0686665	down	yes
ENSMUSG00000110663	4.9611	14.9988	-1.6197	0.0143775	0.0686703	down	yes
ENSMUSG00000113061	59.1639	3.3372	4.1481	0.0144088	0.0687999	up	yes
ENSMUSG00000057400	1.8702	5.5778	-1.5803	0.0144463	0.0689225	down	yes
ENSMUSG00000035314	68.8168	20.0219	1.7817	0.0145326	0.0692686	up	yes
ENSMUSG00000031636	36.3149	13.894	1.3862	0.0145433	0.0692741	up	yes
ENSMUSG00000048731	151.407	65.8226	1.2015	0.0145465	0.0692741	up	yes
ENSMUSG00000014846	26.3533	3.888	2.7604	0.0146264	0.0694821	up	yes
ENSMUSG00000018868	2.0218	0	3.6603	0.0146786	0.0696989	up	yes
ENSMUSG00000010601	0.2888	2.5078	-3.1282	0.0147389	0.0698685	down	yes
ENSMUSG00000044017	11.6134	26.6942	-1.1973	0.0147875	0.0699494	down	yes
ENSMUSG00000095597	209.665	528.351	-1.3335	0.0147917	0.0699494	down	yes
ENSMUSG00000110622	1.9356	8.9036	-2.2327	0.0148217	0.0700355	down	yes
ENSMUSG00000003190	50.7372	15.8395	1.6786	0.0149846	0.0705876	up	yes
ENSMUSG00000028459	127.021	59.7709	1.0876	0.015013	0.0706873	up	yes
ENSMUSG00000035041	2.2211	0	3.8921	0.0150346	0.0707276	up	yes
ENSMUSG00000073423	82.4424	39.2079	1.0719	0.0151018	0.0709411	up	yes
ENSMUSG00000035773	16.0958	4.4364	1.8591	0.0152051	0.0712407	up	yes
ENSMUSG00000053588	29.1885	5.5477	2.3948	0.0153041	0.0716633	up	yes
ENSMUSG00000093979	2.0456	20.37	-3.3014	0.015362	0.0718517	down	yes
ENSMUSG00000109108	10.5618	28.0567	-1.4073	0.0154801	0.0722168	down	yes
ENSMUSG00000058248	31.4943	65.6011	-1.0576	0.0155149	0.0722961	down	yes
ENSMUSG00000026475	7.6866	3.0556	1.3326	0.0156154	0.072633	up	yes
ENSMUSG00000024790	10.6608	2.7838	1.9447	0.0156874	0.0728076	up	yes
ENSMUSG00000032315	3.2521	10.8464	-1.7523	0.0157291	0.0729799	down	yes
ENSMUSG00000050410	11.5895	4.445	1.3864	0.0158212	0.0732817	up	yes
ENSMUSG00000028549	30.5687	70.1319	-1.1943	0.0158991	0.0735643	down	yes
ENSMUSG00000058546	707.647	278.958	1.343	0.0159575	0.0738078	up	yes
ENSMUSG00000019158	12.6027	0.8418	3.9116	0.0159785	0.0738734	up	yes
ENSMUSG00000049985	2.1318	8.3484	-1.9723	0.0160455	0.0740252	down	yes
ENSMUSG00000117980	12.9027	35.8988	-1.4734	0.0160944	0.0741377	down	yes
ENSMUSG00000074577	44.105	14.7454	1.5813	0.0161441	0.0742692	up	yes
ENSMUSG00000028958	59.947	25.2478	1.2476	0.0162008	0.0744247	up	yes
ENSMUSG00000051671	88.6353	30.2658	1.5518	0.0163074	0.0747874	up	yes
ENSMUSG00000062181	0	1.403	-3.2422	0.0163611	0.0749663	down	yes
ENSMUSG00000002486	104.173	48.0951	1.1147	0.0164444	0.0752671	up	yes
ENSMUSG00000012705	56.4848	26.1532	1.1107	0.0165795	0.0757145	up	yes
ENSMUSG00000121473	0	1.3854	-3.2417	0.0166428	0.0759396	down	yes
ENSMUSG00000070473	7.9831	0.5612	3.8417	0.0166626	0.0759873	up	yes
ENSMUSG00000092241	4.8095	15.5802	-1.6985	0.0167796	0.0763283	down	yes
ENSMUSG00000070822	30.8875	9.744	1.6665	0.0168362	0.0765214	up	yes
ENSMUSG00000087213	3.8952	15.2578	-1.9937	0.0168498	0.0765616	down	yes
ENSMUSG00000041429	38.0737	16.153	1.2373	0.0169186	0.0768313	up	yes
ENSMUSG00000006313	30.2401	8.6344	1.8089	0.0169601	0.0769766	up	yes
ENSMUSG00000056071	2.3345	9.7632	-2.0455	0.0169714	0.0770065	down	yes
ENSMUSG00000029581	45.2267	18.9021	1.2591	0.0170054	0.0771391	up	yes
ENSMUSG00000022096	39.9001	11.1178	1.8475	0.017182	0.0777883	up	yes
ENSMUSG00000007950	32.434	11.9437	1.4419	0.017192	0.07779	up	yes
ENSMUSG00000022149	3.4004	0.5612	2.6332	0.0171885	0.07779	up	yes
ENSMUSG00000117872	5.1543	0.5524	3.1869	0.0172033	0.0778198	up	yes
ENSMUSG00000042485	14.6629	5.009	1.5489	0.0172464	0.0779929	up	yes
ENSMUSG00000044734	52.2764	127.652	-1.2867	0.0173888	0.0784745	down	yes
ENSMUSG00000066361	10.1662	4.1644	1.2805	0.017443	0.0786628	up	yes
ENSMUSG00000038797	60.3384	19.5411	1.6264	0.0175688	0.0791645	up	yes
ENSMUSG00000074491	0	1.403	-3.2428	0.0176034	0.0792323	down	yes
ENSMUSG00000090698	5.569	18.1124	-1.6996	0.0176173	0.0792442	down	yes
ENSMUSG00000026950	17.7748	6.6974	1.4114	0.0176681	0.0793559	up	yes
ENSMUSG00000035478	240.092	113.388	1.082	0.0178561	0.0799553	up	yes
ENSMUSG00000101037	8.9106	25.5545	-1.5261	0.0178507	0.0799553	down	yes
ENSMUSG00000110580	3.2106	0.2762	3.4219	0.0178575	0.0799553	up	yes
ENSMUSG00000049562	51.6383	20.2629	1.3495	0.0178947	0.0800115	up	yes
ENSMUSG00000039653	10.1389	5.0078	1.0437	0.0179462	0.0801975	up	yes
ENSMUSG00000024330	24.0845	7.5112	1.6879	0.0179848	0.0802931	up	yes
ENSMUSG00000056665	24.5643	9.4586	1.376	0.0181481	0.080855	up	yes
ENSMUSG00000004054	288.303	138.734	1.0551	0.0181609	0.0808897	up	yes
ENSMUSG00000107705	124.184	0	9.66	0.0182442	0.081172	up	yes
ENSMUSG00000074277	18.6027	8.9152	1.0626	0.0184976	0.0820521	up	yes
ENSMUSG00000035279	8.5259	28.1513	-1.7237	0.0186679	0.0826497	down	yes
ENSMUSG00000072772	273.699	49.8532	2.4569	0.0187419	0.0828642	up	yes
ENSMUSG00000056501	7.8622	1.6776	2.2268	0.0187799	0.0829646	up	yes
ENSMUSG00000086918	3.0733	21.0247	-2.7617	0.0188937	0.0833315	down	yes
ENSMUSG00000040564	4.2558	1.1048	1.935	0.0189635	0.0835936	up	yes
ENSMUSG00000031860	1.334	7.7912	-2.5494	0.0189738	0.0836164	down	yes
ENSMUSG00000078747	15.5053	31.6974	-1.0262	0.0189936	0.0836432	down	yes
ENSMUSG00000002274	25.9113	9.1661	1.4961	0.0190394	0.0837691	up	yes
ENSMUSG00000022102	36.2777	8.3883	2.1111	0.0191818	0.0841453	up	yes
ENSMUSG00000067274	4074.58	1146.02	1.83	0.0193301	0.0846127	up	yes
ENSMUSG00000082896	28.6763	13.6212	1.074	0.0193545	0.0846742	up	yes
ENSMUSG00000057132	31.0678	73.3143	-1.237	0.0196471	0.0857693	down	yes
ENSMUSG00000037225	27.3152	13.055	1.0619	0.0198795	0.086551	up	yes
ENSMUSG00000062470	10.337	38.8396	-1.909	0.0199101	0.0866148	down	yes
ENSMUSG00000033434	54.5685	16.9265	1.6899	0.0199342	0.0866965	up	yes
ENSMUSG00000116141	0.5362	3.6124	-2.7638	0.0199702	0.0868193	down	yes
ENSMUSG00000006777	16.3925	6.957	1.2389	0.0203555	0.0879637	up	yes
ENSMUSG00000053113	12.4976	27.0196	-1.1231	0.0205078	0.088504	down	yes
ENSMUSG00000037849	5.6999	16.9364	-1.5825	0.0205167	0.0885186	down	yes
ENSMUSG00000043259	69.8983	28.6175	1.2882	0.0205692	0.088692	up	yes
ENSMUSG00000120229	19.7072	3.612	2.445	0.0205953	0.0887636	up	yes
ENSMUSG00000079015	1.4442	10.0717	-2.852	0.0207598	0.0893105	down	yes
ENSMUSG00000076523	49.3659	103.244	-1.0637	0.020938	0.0899779	down	yes
ENSMUSG00000112449	154.544	45.7927	1.7548	0.0209479	0.0899966	up	yes
ENSMUSG00000037259	97.4676	236.013	-1.2761	0.0209711	0.0900724	down	yes
ENSMUSG00000041187	100.701	48.9716	1.0407	0.0209806	0.0900894	up	yes
ENSMUSG00000050552	259.511	85.8593	1.5958	0.0209963	0.0901094	up	yes
ENSMUSG00000024254	1.3819	0	3.1153	0.0210299	0.0901371	up	yes
ENSMUSG00000057594	62.1376	30.1015	1.048	0.0210684	0.0902283	up	yes
ENSMUSG00000040390	69.7962	28.3494	1.2995	0.0211148	0.090379	up	yes
ENSMUSG00000051212	4.0117	16.414	-2.0349	0.0212058	0.0906252	down	yes
ENSMUSG00000085582	63.6534	22.0085	1.5328	0.0211969	0.0906252	up	yes
ENSMUSG00000038400	418.052	138.503	1.5937	0.0212522	0.0907503	up	yes
ENSMUSG00000042784	260.097	123.422	1.0754	0.0212574	0.0907503	up	yes
ENSMUSG00000086610	10.1518	20.5938	-1.0049	0.0212557	0.0907503	down	yes
ENSMUSG00000104769	9.8055	32.3423	-1.7209	0.0212794	0.0907919	down	yes
ENSMUSG00000026579	38.782	17.7405	1.1245	0.0212965	0.0907979	up	yes
ENSMUSG00000097793	12.4864	35.8667	-1.5221	0.0212946	0.0907979	down	yes
ENSMUSG00000028952	81.1129	36.7675	1.1427	0.0213811	0.0910393	up	yes
ENSMUSG00000006057	1024.88	289.536	1.8236	0.0214337	0.0912393	up	yes
ENSMUSG00000061393	36.5638	13.903	1.3943	0.0214751	0.0913675	up	yes
ENSMUSG00000030321	21.756	48.095	-1.151	0.0215417	0.0914701	down	yes
ENSMUSG00000015335	36.8895	17.281	1.0936	0.0216079	0.0916687	up	yes
ENSMUSG00000054951	22.9908	6.1168	1.9093	0.0216771	0.0918661	up	yes
ENSMUSG00000055067	168.834	74.4085	1.1821	0.0216828	0.0918664	up	yes
ENSMUSG00000063171	8.2993	0	5.7565	0.0217694	0.0921089	up	yes
ENSMUSG00000087439	3.4308	11.3832	-1.7255	0.0218023	0.0921698	down	yes
ENSMUSG00000039477	765.644	330.5	1.212	0.0221573	0.093299	up	yes
ENSMUSG00000032251	11.1905	30.3083	-1.4304	0.0221706	0.0933246	down	yes
ENSMUSG00000093789	86.8075	41.2457	1.0743	0.02228	0.0936637	up	yes
ENSMUSG00000078686	1.4442	0	3.123	0.0222897	0.0936803	up	yes
ENSMUSG00000027692	27.2819	9.9978	1.4434	0.0223163	0.0937677	up	yes
ENSMUSG00000115007	12.0091	4.4614	1.438	0.0223449	0.0938394	up	yes
ENSMUSG00000091382	67.8155	23.9158	1.5033	0.0224705	0.094245	up	yes
ENSMUSG00000038768	1.3404	0	3.1152	0.0224921	0.0943078	up	yes
ENSMUSG00000044595	8.1031	2.2212	1.859	0.0225271	0.0944094	up	yes
ENSMUSG00000032591	1.31	0	3.1122	0.0228638	0.0954971	up	yes
ENSMUSG00000062861	40.7929	81.4652	-1.0025	0.0228663	0.0954971	down	yes
ENSMUSG00000078572	20.1234	5.009	2.0086	0.0228972	0.0955659	up	yes
ENSMUSG00000112855	26.1261	8.344	1.6475	0.0229945	0.0959227	up	yes
ENSMUSG00000039384	22.5696	9.5051	1.2506	0.0230167	0.0959661	up	yes
ENSMUSG00000031832	54.742	24.7193	1.1473	0.0232867	0.0967639	up	yes
ENSMUSG00000055945	9.1896	1.403	2.7193	0.0233067	0.0968022	up	yes
ENSMUSG00000068463	2.1143	5.8586	-1.4596	0.0234579	0.0973059	down	yes
ENSMUSG00000017861	11.5067	37.787	-1.717	0.0235509	0.097539	down	yes
ENSMUSG00000028356	7.4088	25.5503	-1.7848	0.0237787	0.0982092	down	yes
ENSMUSG00000092545	3.0876	0.5612	2.516	0.0237733	0.0982092	up	yes
ENSMUSG00000106073	0	1.3854	-3.2406	0.0240491	0.0989249	down	yes
ENSMUSG00000062593	20.4042	8.9307	1.195	0.0241105	0.099077	up	yes
ENSMUSG00000021640	8.5116	1.9376	2.1316	0.0241253	0.0991126	up	yes
ENSMUSG00000021773	30.0437	6.1254	2.2949	0.0241387	0.0991174	up	yes
ENSMUSG00000074628	28.6988	7.7854	1.8821	0.0242679	0.0995222	up	yes
ENSMUSG00000016624	65.3441	17.4987	1.8997	0.0242869	0.0995247	up	yes
ENSMUSG00000066315	114.539	0	9.5434	0.0246541	0.100623	up	yes
ENSMUSG00000103653	6.2917	2.2328	1.5108	0.0248799	0.10129	up	yes
ENSMUSG00000070420	52.9706	25.0546	1.0801	0.0248888	0.101301	up	yes
ENSMUSG00000100037	39.7732	0	8.0174	0.0249183	0.101371	up	yes
ENSMUSG00000121375	15.9172	40.3853	-1.3425	0.0251124	0.102007	down	yes
ENSMUSG00000048696	26.6096	9.7136	1.456	0.0252604	0.102412	up	yes
ENSMUSG00000041538	19.2731	42.8287	-1.1581	0.0252739	0.102432	down	yes
ENSMUSG00000069922	3.1834	7.2328	-1.1813	0.0252846	0.10245	down	yes
ENSMUSG00000001227	27.5942	12.2245	1.1743	0.0253204	0.102564	up	yes
ENSMUSG00000013833	146.561	34.7133	2.0777	0.0253546	0.102564	up	yes
ENSMUSG00000026207	97.6188	37.1789	1.3936	0.0253411	0.102564	up	yes
ENSMUSG00000101537	1.8287	6.6844	-1.8519	0.0253559	0.102564	down	yes
ENSMUSG00000105748	4.3148	13.6426	-1.6691	0.0253613	0.102564	down	yes
ENSMUSG00000059901	14.8863	5.848	1.3487	0.0254094	0.102686	up	yes
ENSMUSG00000007207	21.885	7.5272	1.5422	0.0255107	0.103007	up	yes
ENSMUSG00000107951	14.1954	5.5634	1.3486	0.0255712	0.103174	up	yes
ENSMUSG00000033852	34.9924	15.5438	1.1706	0.0255943	0.103231	up	yes
ENSMUSG00000043004	115.781	54.2438	1.0947	0.0256081	0.103231	up	yes
ENSMUSG00000100005	98.0426	202.232	-1.0444	0.0256235	0.103231	down	yes
ENSMUSG00000079442	28.6106	10.838	1.4021	0.0256774	0.103397	up	yes
ENSMUSG00000066154	5.0776	12.7969	-1.3372	0.0263533	0.10546	down	yes
ENSMUSG00000054342	16.1055	3.6256	2.1534	0.0265041	0.105808	up	yes
ENSMUSG00000037349	32.8907	12.7591	1.3644	0.0266534	0.106325	up	yes
ENSMUSG00000022103	4.511	15.572	-1.7872	0.0266888	0.106415	down	yes
ENSMUSG00000060560	0	1.3824	-3.2394	0.0267509	0.106636	down	yes
ENSMUSG00000097000	7.5669	17.54	-1.2227	0.0268165	0.106772	down	yes
ENSMUSG00000120880	11.5414	3.0628	1.9226	0.0269042	0.106958	up	yes
ENSMUSG00000110419	12.1018	30.0143	-1.3147	0.026983	0.107167	down	yes
ENSMUSG00000061086	6.7354	1.6688	2.0068	0.0270171	0.107204	up	yes
ENSMUSG00000022432	0	3.8863	-4.7248	0.0270954	0.107351	down	yes
ENSMUSG00000038637	114.913	45.0235	1.353	0.0271436	0.107489	up	yes
ENSMUSG00000056290	34.2583	10.0392	1.7696	0.0272576	0.107862	up	yes
ENSMUSG00000110830	3.517	10.2584	-1.5591	0.0272959	0.107937	down	yes
ENSMUSG00000041078	1.3372	6.3868	-2.2613	0.0273137	0.107979	down	yes
ENSMUSG00000063873	57.0514	27.2253	1.0648	0.0273334	0.10803	up	yes
ENSMUSG00000093674	577.475	199.819	1.5311	0.0278211	0.109399	up	yes
ENSMUSG00000120359	25.279	6.9366	1.8658	0.0278719	0.109519	up	yes
ENSMUSG00000045350	1.7089	0	3.5284	0.0278901	0.109564	up	yes
ENSMUSG00000082938	18.1386	42.5567	-1.2352	0.0279503	0.109747	down	yes
ENSMUSG00000056737	48.5648	12.5294	1.9551	0.0281168	0.110325	up	yes
ENSMUSG00000091993	5.3391	0.8358	2.6916	0.0283121	0.111007	up	yes
ENSMUSG00000110812	1.3547	0	3.1193	0.0283239	0.11101	up	yes
ENSMUSG00000020037	1.3404	0	3.1178	0.0284095	0.111228	up	yes
ENSMUSG00000046862	132.072	272.868	-1.047	0.0285824	0.111733	down	yes
ENSMUSG00000101033	9.196	3.6298	1.3522	0.0285702	0.111733	up	yes
ENSMUSG00000094497	316.23	124.123	1.3491	0.0288248	0.112397	up	yes
ENSMUSG00000053219	0	1.397	-3.244	0.0289745	0.112876	down	yes
ENSMUSG00000051435	3.4276	0.5524	2.631	0.029082	0.113233	up	yes
ENSMUSG00000042745	28.3533	10.0122	1.5057	0.0291587	0.11345	up	yes
ENSMUSG00000107482	13.7934	1.388	3.311	0.0292353	0.113666	up	yes
ENSMUSG00000051225	5.301	0.5612	3.2489	0.0295696	0.114533	up	yes
ENSMUSG00000056529	18.3457	37.3373	-1.0251	0.0295711	0.114533	down	yes
ENSMUSG00000041431	13.9751	5.8216	1.2643	0.0297791	0.115099	up	yes
ENSMUSG00000039810	83.9954	38.9275	1.1104	0.0299114	0.115466	up	yes
ENSMUSG00000063838	9.8118	3.3332	1.5683	0.0299831	0.11566	up	yes
ENSMUSG00000071005	14.4299	4.7288	1.6081	0.03001	0.115688	up	yes
ENSMUSG00000041707	5.2913	13.045	-1.2998	0.0301217	0.116002	down	yes
ENSMUSG00000038982	366.576	156.347	1.2295	0.0305618	0.117335	up	yes
ENSMUSG00000079017	22.123	4.4373	2.3159	0.0306462	0.117521	up	yes
ENSMUSG00000121283	0.2681	2.762	-3.2738	0.0307211	0.117752	down	yes
ENSMUSG00000089989	11.4605	0	6.2224	0.0307795	0.117892	up	yes
ENSMUSG00000024524	10.8605	23.6254	-1.1318	0.0307972	0.117933	down	yes
ENSMUSG00000085558	20.6741	59.3917	-1.522	0.0308163	0.117967	down	yes
ENSMUSG00000070509	27.0229	7.2424	1.9011	0.0309676	0.118299	up	yes
ENSMUSG00000079242	9.6637	3.6166	1.4134	0.0310858	0.118507	up	yes
ENSMUSG00000097343	11.4346	30.0664	-1.3876	0.0312207	0.118964	down	yes
ENSMUSG00000103703	12.8646	28.069	-1.1292	0.0312276	0.118964	down	yes
ENSMUSG00000102018	21.6634	7.7932	1.4719	0.0313336	0.119284	up	yes
ENSMUSG00000008384	32.2923	15.8592	1.0251	0.0316656	0.120153	up	yes
ENSMUSG00000098708	1.4027	7.7392	-2.502	0.0319455	0.121018	down	yes
ENSMUSG00000032482	7.2269	2.7706	1.373	0.03198	0.12112	up	yes
ENSMUSG00000037548	22.7832	9.7486	1.2289	0.032018	0.121236	up	yes
ENSMUSG00000003573	50.1551	17.7763	1.4973	0.0321541	0.121496	up	yes
ENSMUSG00000074874	15.9281	7.7802	1.0419	0.0323016	0.121918	up	yes
ENSMUSG00000098470	1.3819	0	3.1315	0.0324233	0.122286	up	yes
ENSMUSG00000067297	40.5848	18.0744	1.1681	0.0325022	0.122526	up	yes
ENSMUSG00000096472	27.0052	10.8296	1.3216	0.0328156	0.12325	up	yes
ENSMUSG00000027611	34.2517	13.3784	1.357	0.0328392	0.123273	up	yes
ENSMUSG00000111269	3.868	0.5524	2.7792	0.0328917	0.123422	up	yes
ENSMUSG00000033036	62.9924	128.006	-1.0253	0.0329951	0.123781	down	yes
ENSMUSG00000096847	16.2681	39.2564	-1.2673	0.0330102	0.123809	down	yes
ENSMUSG00000044309	3.2904	16.5098	-2.338	0.033138	0.124116	down	yes
ENSMUSG00000032691	10.9866	27.8363	-1.3434	0.0331686	0.124145	down	yes
ENSMUSG00000015605	125.937	59.4628	1.0821	0.0331863	0.124183	up	yes
ENSMUSG00000120873	9.6428	23.6107	-1.2837	0.0332537	0.124378	down	yes
ENSMUSG00000034796	10.1247	28.6315	-1.5005	0.0332856	0.124468	down	yes
ENSMUSG00000001349	39.6104	16.4196	1.2699	0.0335635	0.125248	up	yes
ENSMUSG00000024186	88.2202	41.7222	1.0801	0.0336255	0.125422	up	yes
ENSMUSG00000063354	10.043	3.3232	1.6032	0.0336833	0.125588	up	yes
ENSMUSG00000045948	56.8971	15.2918	1.8964	0.0337918	0.125869	up	yes
ENSMUSG00000110827	0.2888	2.2198	-2.9569	0.0338756	0.126123	down	yes
ENSMUSG00000023968	3.0253	10.3056	-1.7329	0.0339116	0.126199	down	yes
ENSMUSG00000120994	4.5142	0.8328	2.4366	0.033946	0.12625	up	yes
ENSMUSG00000010142	40.9078	13.6336	1.5829	0.0340394	0.12653	up	yes
ENSMUSG00000018500	9.7878	30.5606	-1.6346	0.0342149	0.127037	down	yes
ENSMUSG00000031360	185.483	382.226	-1.0424	0.0343465	0.127409	down	yes
ENSMUSG00000019892	50.0331	10.3349	2.2742	0.0343676	0.127458	up	yes
ENSMUSG00000037797	0.2441	1.9404	-2.7653	0.0344348	0.12762	down	yes
ENSMUSG00000048368	13.9989	5.842	1.2705	0.0344778	0.127692	up	yes
ENSMUSG00000090113	31.3511	6.4004	2.2904	0.0344744	0.127692	up	yes
ENSMUSG00000117730	4.3069	15.3399	-1.8367	0.0345173	0.127751	down	yes
ENSMUSG00000027956	579.08	243.028	1.2523	0.0346255	0.128035	up	yes
ENSMUSG00000021493	88.9185	41.9818	1.0825	0.0347401	0.128337	up	yes
ENSMUSG00000036777	12.6075	33.2466	-1.3953	0.0348973	0.128601	down	yes
ENSMUSG00000121796	7.8523	16.7106	-1.0787	0.0350488	0.129042	down	yes
ENSMUSG00000086382	5.2913	1.3882	1.9308	0.0350934	0.129148	up	yes
ENSMUSG00000066513	1.3165	0	3.1108	0.0352286	0.129522	up	yes
ENSMUSG00000001670	0	1.1062	-2.9198	0.0353071	0.129728	down	yes
ENSMUSG00000087516	9.5886	4.4674	1.1042	0.0353615	0.129869	up	yes
ENSMUSG00000078964	0	1.1136	-2.92	0.0357329	0.130878	down	yes
ENSMUSG00000040269	67.6646	33.1656	1.0317	0.0358869	0.131324	up	yes
ENSMUSG00000038591	0	1.1048	-2.9197	0.0358972	0.131332	down	yes
ENSMUSG00000097820	6.4867	25.0453	-1.9529	0.0359546	0.131424	down	yes
ENSMUSG00000057246	20.7282	6.678	1.6324	0.0360321	0.131677	up	yes
ENSMUSG00000100680	19.1465	6.3958	1.5839	0.0362048	0.13216	up	yes
ENSMUSG00000020018	20.648	5.554	1.897	0.0363458	0.132526	up	yes
ENSMUSG00000105852	8.0934	20.5199	-1.3496	0.0365049	0.132927	down	yes
ENSMUSG00000114774	16.6018	38.7091	-1.2231	0.0365202	0.132953	down	yes
ENSMUSG00000049086	4.3277	0.5524	2.9575	0.0369055	0.133845	up	yes
ENSMUSG00000030148	28.1869	9.9878	1.4938	0.0370453	0.134206	up	yes
ENSMUSG00000085360	21.9282	54.4908	-1.3166	0.0371737	0.134478	down	yes
ENSMUSG00000045087	2.9361	0.5552	2.3951	0.0372604	0.134741	up	yes
ENSMUSG00000034353	7.0275	2.23	1.6492	0.0373299	0.134906	up	yes
ENSMUSG00000105742	11.015	23.4077	-1.0804	0.0378069	0.136073	down	yes
ENSMUSG00000025226	19.9606	5.011	1.9942	0.0380544	0.136597	up	yes
ENSMUSG00000112229	8.6425	2.236	1.9499	0.0386353	0.137965	up	yes
ENSMUSG00000121256	28.9091	12.8279	1.1754	0.0387431	0.138236	up	yes
ENSMUSG00000024851	144.96	70.8667	1.0322	0.0388356	0.138374	up	yes
ENSMUSG00000047904	0	1.6792	-3.5105	0.038834	0.138374	down	yes
ENSMUSG00000081309	2.0218	19.3015	-3.2786	0.0388932	0.138488	down	yes
ENSMUSG00000034579	14.1888	40.3458	-1.5054	0.0390422	0.138897	down	yes
ENSMUSG00000022053	22.4292	5.8514	1.9387	0.0392302	0.139473	up	yes
ENSMUSG00000032122	17.1762	35.3412	-1.0442	0.039351	0.139692	down	yes
ENSMUSG00000028743	1002.13	388.428	1.3673	0.0394431	0.13981	up	yes
ENSMUSG00000120012	9.3845	2.5032	1.9048	0.0394452	0.13981	up	yes
ENSMUSG00000028062	365.909	157.951	1.2121	0.0394706	0.139869	up	yes
ENSMUSG00000039670	18.9122	7.7752	1.281	0.0395151	0.139966	up	yes
ENSMUSG00000037692	206.922	102.631	1.0117	0.0395991	0.140111	up	yes
ENSMUSG00000040734	25.5518	7.2007	1.8259	0.0395956	0.140111	up	yes
ENSMUSG00000121151	3.4547	14.1405	-2.033	0.0396094	0.140117	down	yes
ENSMUSG00000109708	5.2019	14.1936	-1.4363	0.039965	0.141221	down	yes
ENSMUSG00000028159	50.0292	23.3614	1.0996	0.0399856	0.141263	up	yes
ENSMUSG00000002379	262.57	46.6449	2.4929	0.0403582	0.142424	up	yes
ENSMUSG00000121506	2.8434	7.8301	-1.4335	0.0406836	0.143383	down	yes
ENSMUSG00000021643	20.8572	8.0868	1.3717	0.04102	0.144352	up	yes
ENSMUSG00000074968	28.7133	10.0094	1.5193	0.041098	0.144547	up	yes
ENSMUSG00000007035	18.1066	7.7942	1.2162	0.0413788	0.1453	up	yes
ENSMUSG00000097080	31.3729	13.0708	1.2656	0.0414597	0.145371	up	yes
ENSMUSG00000025909	11.1572	4.1704	1.4104	0.0415531	0.145566	up	yes
ENSMUSG00000066362	44.0429	1.1136	5.3056	0.0418799	0.146271	up	yes
ENSMUSG00000091813	22.5839	47.9128	-1.0849	0.0420534	0.146623	down	yes
ENSMUSG00000100174	5.2258	13.8782	-1.4003	0.0422348	0.147161	down	yes
ENSMUSG00000057948	20.2335	8.053	1.3252	0.0423635	0.147419	up	yes
ENSMUSG00000107277	7.4296	16.9517	-1.1896	0.0428686	0.148763	down	yes
ENSMUSG00000050957	9.3684	25.3212	-1.4366	0.0429162	0.1488	down	yes
ENSMUSG00000114818	1.3165	0	3.1098	0.0431179	0.149372	up	yes
ENSMUSG00000023036	7.1679	20.6918	-1.5281	0.0431827	0.149565	down	yes
ENSMUSG00000068086	3451.98	1692.68	1.0281	0.0438813	0.151532	up	yes
ENSMUSG00000040412	36.3348	11.6906	1.6332	0.0442013	0.152313	up	yes
ENSMUSG00000105161	8.4638	20.0412	-1.255	0.0444702	0.153045	down	yes
ENSMUSG00000025375	32.4517	15.5832	1.0583	0.0445384	0.15315	up	yes
ENSMUSG00000097705	14.687	5.8276	1.3256	0.0445744	0.153209	up	yes
ENSMUSG00000050445	1.0452	0	2.7915	0.0446625	0.15335	up	yes
ENSMUSG00000093483	24.7832	12.2352	1.0146	0.0446499	0.15335	up	yes
ENSMUSG00000023045	1.0724	0	2.7926	0.0448593	0.153798	up	yes
ENSMUSG00000031444	2.5611	0.5612	2.2538	0.0454289	0.155161	up	yes
ENSMUSG00000035735	44.9651	21.4081	1.0712	0.0456873	0.155737	up	yes
ENSMUSG00000109807	2.558	0	4.0447	0.0458899	0.156079	up	yes
ENSMUSG00000071847	70.2059	30.3686	1.2095	0.0462033	0.156744	up	yes
ENSMUSG00000061577	23.9692	7.774	1.6225	0.0463124	0.156991	up	yes
ENSMUSG00000087352	46.3883	20.6078	1.1717	0.0463352	0.157035	up	yes
ENSMUSG00000006586	49.8204	17.5046	1.5114	0.0466178	0.157678	up	yes
ENSMUSG00000079157	1.6228	5.8366	-1.8628	0.0467705	0.158016	down	yes
ENSMUSG00000037379	2.7159	0.5524	2.2596	0.046841	0.158221	up	yes
ENSMUSG00000017723	168.17	63.5934	1.4029	0.0472692	0.159204	up	yes
ENSMUSG00000063457	1010.8	216.863	2.2206	0.0473626	0.159419	up	yes
ENSMUSG00000120312	10.4998	22.7966	-1.1243	0.0475022	0.159691	down	yes
ENSMUSG00000055692	14.3966	3.615	1.9934	0.0475137	0.159696	up	yes
ENSMUSG00000086784	684.051	263.364	1.377	0.0475311	0.159722	up	yes
ENSMUSG00000067038	0	41.747	-8.1496	0.047586	0.159873	down	yes
ENSMUSG00000010154	37.2504	14.2351	1.3872	0.0478431	0.160471	up	yes
ENSMUSG00000043488	11.3489	26.7489	-1.25	0.0478424	0.160471	down	yes
ENSMUSG00000064179	1.2925	5.3016	-2.0091	0.048413	0.161948	down	yes
ENSMUSG00000021200	19.3383	6.133	1.6581	0.0486022	0.162362	up	yes
ENSMUSG00000078161	5.3696	20.6154	-1.9432	0.0486484	0.162468	down	yes
ENSMUSG00000121367	12.9954	35.8416	-1.4633	0.0486761	0.162494	down	yes
ENSMUSG00000058216	1.0244	0	2.7879	0.0488211	0.162844	up	yes
ENSMUSG00000027249	2.1558	5.0238	-1.2353	0.0496611	0.165171	down	yes
ENSMUSG00000034783	2.6265	0.5568	2.2538	0.0499895	0.165957	up	yes
ENSMUSG00000000627	4.2016	0.2776	3.7976	0.0176227	1	up	yes
ENSMUSG00000002341	19.276	0	6.973	4.9106e-05	1	up	yes
ENSMUSG00000007480	10.1727	0.2806	5.0883	0.011927	1	up	yes
ENSMUSG00000014453	6.1882	0	5.3314	0.0016625	1	up	yes
ENSMUSG00000015316	6.3669	0	5.3749	0.00103571	1	up	yes
ENSMUSG00000019102	3.7818	0	4.6213	0.0492298	1	up	yes
ENSMUSG00000020331	10.4615	3.0656	1.77	0.0487209	1	up	yes
ENSMUSG00000020377	10.9626	0.5524	4.305	0.0112082	1	up	yes
ENSMUSG00000021198	2.5371	0	4.0645	0.0164138	1	up	yes
ENSMUSG00000021579	1.1553	10.041	-3.159	0.046393	1	down	yes
ENSMUSG00000022203	15.1177	3.0466	2.3079	0.0452367	1	up	yes
ENSMUSG00000022768	8.0841	0.5582	3.8578	0.0436566	1	up	yes
ENSMUSG00000023047	4.3037	0	4.808	0.0128382	1	up	yes
ENSMUSG00000023737	0.2441	4.7086	-4.0402	0.0424355	1	down	yes
ENSMUSG00000023908	6.1292	0.5524	3.4662	0.0387472	1	up	yes
ENSMUSG00000024749	0.7803	22.509	-4.832	0.00034381	1	down	yes
ENSMUSG00000025161	15.4958	2.2298	2.7973	0.0260443	1	up	yes
ENSMUSG00000025163	2.5818	0	4.0808	0.0249825	1	up	yes
ENSMUSG00000025478	1.8255	0	3.5804	0.0431297	1	up	yes
ENSMUSG00000025576	4.3354	0	4.8285	0.00567865	1	up	yes
ENSMUSG00000026546	1.3372	16.9879	-3.6703	0.00346648	1	down	yes
ENSMUSG00000027335	6.8311	0	5.4765	0.0404996	1	up	yes
ENSMUSG00000027861	11.4142	2.2254	2.3543	0.0130732	1	up	yes
ENSMUSG00000027939	0.4882	6.123	-3.568	0.0187391	1	down	yes
ENSMUSG00000028359	2.1143	0	3.7877	0.0127818	1	up	yes
ENSMUSG00000029373	3.9877	0	4.6996	0.0249984	1	up	yes
ENSMUSG00000029608	13.2014	2.5076	2.3957	0.0398809	1	up	yes
ENSMUSG00000029725	3.1627	0	4.3667	0.0299588	1	up	yes
ENSMUSG00000030775	7.0164	0.5524	3.66	0.0329928	1	up	yes
ENSMUSG00000031448	9.8585	0.2762	5.0435	0.0109589	1	up	yes
ENSMUSG00000031595	7.1232	0.5552	3.6809	0.0341412	1	up	yes
ENSMUSG00000032094	4.7791	0.833	2.5188	0.0440208	1	up	yes
ENSMUSG00000032292	8.6502	0	5.8171	0.0170653	1	up	yes
ENSMUSG00000033213	7.2063	0.2776	4.5886	0.0351564	1	up	yes
ENSMUSG00000033491	17.5924	1.3824	3.6673	0.00842238	1	up	yes
ENSMUSG00000033740	10.8015	0.8374	3.6903	0.0181634	1	up	yes
ENSMUSG00000034266	5.676	0	5.2071	0.0099231	1	up	yes
ENSMUSG00000035228	13.0222	0.8328	3.9678	0.0300115	1	up	yes
ENSMUSG00000035775	14.76	2.2374	2.725	0.0226715	1	up	yes
ENSMUSG00000036067	9.4686	1.1104	3.0942	0.0487386	1	up	yes
ENSMUSG00000036931	5.2323	0.5612	3.2332	0.0296727	1	up	yes
ENSMUSG00000037625	24.3679	0.5524	5.4568	0.000216932	1	up	yes
ENSMUSG00000038026	0	3.3202	-4.4986	0.0134361	1	down	yes
ENSMUSG00000038086	7.0068	0	5.5115	0.00659384	1	up	yes
ENSMUSG00000038115	9.6159	0	5.9681	0.0128188	1	up	yes
ENSMUSG00000039375	12.167	1.3926	3.1302	0.0215258	1	up	yes
ENSMUSG00000039748	2.0903	0	3.7734	0.0376154	1	up	yes
ENSMUSG00000040714	15.2263	0	6.6322	0.000609285	1	up	yes
ENSMUSG00000040907	14.4667	1.1224	3.6939	0.0027328	1	up	yes
ENSMUSG00000041523	15.0998	1.1104	3.7654	0.0305047	1	up	yes
ENSMUSG00000043439	2.7159	0	4.1337	0.00605653	1	up	yes
ENSMUSG00000043614	17.5686	3.0718	2.5174	0.0147764	1	up	yes
ENSMUSG00000044405	6.3046	0	5.361	0.0291584	1	up	yes
ENSMUSG00000045613	0	2.233	-3.9231	0.0126653	1	down	yes
ENSMUSG00000045842	8.2066	0	5.741	0.0019658	1	up	yes
ENSMUSG00000046085	4.6721	0	4.9306	0.0178924	1	up	yes
ENSMUSG00000046182	3.8951	0	4.6741	0.0023905	1	up	yes
ENSMUSG00000046295	4.6483	0.5524	3.0593	0.044291	1	up	yes
ENSMUSG00000046908	0	2.2166	-3.916	0.0227896	1	down	yes
ENSMUSG00000048106	8.8367	0	5.8479	0.0403668	1	up	yes
ENSMUSG00000048216	3.7436	17.2302	-2.2043	0.0320628	1	down	yes
ENSMUSG00000048230	18.5904	2.5076	2.8938	0.0472191	1	up	yes
ENSMUSG00000048484	3.4898	0	4.5057	0.0464124	1	up	yes
ENSMUSG00000048655	10.0802	1.394	2.853	0.0417349	1	up	yes
ENSMUSG00000049109	8.2993	1.663	2.3149	0.0259194	1	up	yes
ENSMUSG00000049235	0	7.7807	-5.726	0.0128715	1	down	yes
ENSMUSG00000050359	16.1851	2.23	2.8622	0.0144058	1	up	yes
ENSMUSG00000050370	13.7519	1.9404	2.8229	0.0438463	1	up	yes
ENSMUSG00000050511	0	6.9442	-5.5621	0.00102825	1	down	yes
ENSMUSG00000051054	0.4882	9.4324	-4.2228	0.0456531	1	down	yes
ENSMUSG00000051074	10.2796	0.5582	4.2041	0.00910251	1	up	yes
ENSMUSG00000051113	7.5862	0	5.6257	0.00277816	1	up	yes
ENSMUSG00000051639	4.3452	0	4.8196	0.00766488	1	up	yes
ENSMUSG00000052825	0	3.3436	-4.5073	0.0467659	1	down	yes
ENSMUSG00000053475	3.4308	0	4.4835	0.0382626	1	up	yes
ENSMUSG00000054362	0	7.1995	-5.6142	0.0284232	1	down	yes
ENSMUSG00000055748	7.5635	0	5.6237	0.0290578	1	up	yes
ENSMUSG00000056359	0	3.3144	-4.4961	0.0258259	1	down	yes
ENSMUSG00000056738	0	1.9378	-3.7222	0.0475326	1	down	yes
ENSMUSG00000058427	2.1383	0	3.7985	0.031145	1	up	yes
ENSMUSG00000060445	3.2934	15.0845	-2.1763	0.0406377	1	down	yes
ENSMUSG00000060680	6.0365	0	5.3005	0.000885974	1	up	yes
ENSMUSG00000061039	7.0754	1.3838	2.3424	0.0223429	1	up	yes
ENSMUSG00000062546	0	2.2286	-3.9217	0.0295461	1	down	yes
ENSMUSG00000064264	6.8934	0	5.4893	0.00388246	1	up	yes
ENSMUSG00000066175	8.0011	0.5552	3.841	0.0296215	1	up	yes
ENSMUSG00000068699	15.8215	3.624	2.1262	0.0425121	1	up	yes
ENSMUSG00000069763	14.6901	3.0614	2.2624	0.033815	1	up	yes
ENSMUSG00000073413	5.5211	0	5.1698	0.0191892	1	up	yes
ENSMUSG00000074141	0.7803	10.8776	-3.7829	0.00622377	1	down	yes
ENSMUSG00000074445	21.1047	0.5612	5.241	0.000812961	1	up	yes
ENSMUSG00000074604	11.2548	0.5524	4.3421	0.0186669	1	up	yes
ENSMUSG00000076665	3.2968	19.7099	-2.5908	0.0226087	1	down	yes
ENSMUSG00000078202	10.3971	0	6.0845	0.00306433	1	up	yes
ENSMUSG00000079162	0	1.3838	-3.2384	0.0455645	1	down	yes
ENSMUSG00000080848	0	2.5076	-4.092	0.046798	1	down	yes
ENSMUSG00000080888	5.8482	1.1136	2.3933	0.0468015	1	up	yes
ENSMUSG00000081049	0	12.2406	-6.3797	0.00381018	1	down	yes
ENSMUSG00000081325	2.6265	0	4.1022	0.0110481	1	up	yes
ENSMUSG00000083083	3.6956	19.4752	-2.3947	0.0121724	1	down	yes
ENSMUSG00000084797	3.3589	0	4.4577	0.0174138	1	up	yes
ENSMUSG00000085091	5.3807	0	5.1277	0.000652508	1	up	yes
ENSMUSG00000085261	1.8047	15.0238	-3.0434	0.0207539	1	down	yes
ENSMUSG00000085569	2.0424	0	3.7481	0.0386774	1	up	yes
ENSMUSG00000085731	0	3.611	-4.6187	0.0327595	1	down	yes
ENSMUSG00000085791	0	6.4231	-5.4491	0.0117907	1	down	yes
ENSMUSG00000086043	2.9601	0	4.2675	0.0448948	1	up	yes
ENSMUSG00000086228	1.8255	0	3.5844	0.0222793	1	up	yes
ENSMUSG00000086241	4.0084	0	4.7043	0.000910903	1	up	yes
ENSMUSG00000086404	0	2.7662	-4.2351	0.0376404	1	down	yes
ENSMUSG00000086805	2.9601	0	4.2674	0.0409274	1	up	yes
ENSMUSG00000087006	4.8095	0	4.9693	0.0204818	1	up	yes
ENSMUSG00000087242	0	1.9612	-3.7353	0.0476467	1	down	yes
ENSMUSG00000087384	2.8259	0	4.2109	0.0251798	1	up	yes
ENSMUSG00000087660	0	7.5048	-5.6739	0.0141192	1	down	yes
ENSMUSG00000088948	0	2.5032	-4.0899	0.0445176	1	down	yes
ENSMUSG00000090338	5.1364	0.5552	3.2156	0.0345694	1	up	yes
ENSMUSG00000091160	0	2.7838	-4.2427	0.00671727	1	down	yes
ENSMUSG00000091845	5.4939	0	5.1635	0.00776534	1	up	yes
ENSMUSG00000092019	2.5101	21.4434	-3.1114	0.0165572	1	down	yes
ENSMUSG00000092278	10.1771	0	6.0524	0.0011119	1	up	yes
ENSMUSG00000092300	4.9501	0	5.0079	0.0150058	1	up	yes
ENSMUSG00000092837	7.9765	0	5.7037	0.00686433	1	up	yes
ENSMUSG00000094509	4.827	19.2018	-1.9954	0.0256204	1	down	yes
ENSMUSG00000095134	4.3627	0	4.8268	0.0354021	1	up	yes
ENSMUSG00000095427	3.7196	0	4.5993	0.0162449	1	up	yes
ENSMUSG00000095429	1.5846	11.6964	-2.8799	0.0383107	1	down	yes
ENSMUSG00000095730	0	5.015	-5.0921	0.00440926	1	down	yes
ENSMUSG00000095866	9.1418	0	5.8957	0.00680824	1	up	yes
ENSMUSG00000096351	1.65	16.4667	-3.3319	0.0212689	1	down	yes
ENSMUSG00000096574	0	8.6072	-5.8717	0.0170952	1	down	yes
ENSMUSG00000096617	2.6648	0	4.1168	0.0356823	1	up	yes
ENSMUSG00000096981	7.7214	0.5612	3.7906	0.046116	1	up	yes
ENSMUSG00000097205	3.2728	0	4.4102	0.0299772	1	up	yes
ENSMUSG00000097274	15.6506	1.9432	3.0082	0.0424875	1	up	yes
ENSMUSG00000097372	0	5.8248	-5.309	0.000831665	1	down	yes
ENSMUSG00000097448	8.0408	1.6806	2.2615	0.0392552	1	up	yes
ENSMUSG00000097515	2.7574	0	4.1594	0.036654	1	up	yes
ENSMUSG00000097633	0.7563	4.163	-2.4059	0.040069	1	down	yes
ENSMUSG00000097709	2.3824	14.1639	-2.5699	0.0247451	1	down	yes
ENSMUSG00000098021	0.2681	8.6677	-4.9194	0.00446448	1	down	yes
ENSMUSG00000098037	0	1.9362	-3.7217	0.0338726	1	down	yes
ENSMUSG00000098897	0	1.9406	-3.725	0.0135843	1	down	yes
ENSMUSG00000099492	2.9361	0	4.257	0.0414515	1	up	yes
ENSMUSG00000099927	0	4.7552	-5.0149	0.0138306	1	down	yes
ENSMUSG00000100287	0	1.3868	-3.2403	0.0335951	1	down	yes
ENSMUSG00000101438	7.2235	0	5.5604	0.00127682	1	up	yes
ENSMUSG00000101904	0	2.7752	-4.2392	0.0265939	1	down	yes
ENSMUSG00000102112	2.9186	0	4.2498	0.0214876	1	up	yes
ENSMUSG00000102259	0.8665	6.3772	-2.9488	0.0260668	1	down	yes
ENSMUSG00000102802	1.8877	0	3.6126	0.0311992	1	up	yes
ENSMUSG00000103313	4.7855	0	4.9625	0.00432502	1	up	yes
ENSMUSG00000103694	6.7483	1.1136	2.5969	0.036013	1	up	yes
ENSMUSG00000103899	1.9149	0	3.6277	0.0320884	1	up	yes
ENSMUSG00000103957	6.1129	0.5538	3.467	0.0356134	1	up	yes
ENSMUSG00000104569	6.027	0	5.2908	0.00259276	1	up	yes
ENSMUSG00000104897	6.8553	1.1164	2.6138	0.02816	1	up	yes
ENSMUSG00000105776	3.8984	0.2776	3.6947	0.0339903	1	up	yes
ENSMUSG00000105976	0	1.9494	-3.7286	0.0361973	1	down	yes
ENSMUSG00000106032	3.8951	0.5612	2.8138	0.0426457	1	up	yes
ENSMUSG00000106560	3.3142	0	4.4513	0.00326577	1	up	yes
ENSMUSG00000107390	0.5777	4.1778	-2.9416	0.0327846	1	down	yes
ENSMUSG00000107994	0.2888	2.7778	-3.2788	0.0457936	1	down	yes
ENSMUSG00000108122	0	2.5014	-4.089	0.0387071	1	down	yes
ENSMUSG00000108435	8.8657	0.5612	3.9904	0.0193202	1	up	yes
ENSMUSG00000108575	0.2681	3.8724	-3.7588	0.0335804	1	down	yes
ENSMUSG00000109295	0	2.4972	-4.0871	0.0281782	1	down	yes
ENSMUSG00000112017	0.5362	8.6198	-4.0106	0.0415814	1	down	yes
ENSMUSG00000112891	0	3.06	-4.3796	0.00984265	1	down	yes
ENSMUSG00000112941	5.9344	0	5.2718	0.0167067	1	up	yes
ENSMUSG00000113029	4.8444	0.8328	2.5523	0.0405157	1	up	yes
ENSMUSG00000113262	1.843	11.959	-2.6926	0.00850515	1	down	yes
ENSMUSG00000113640	4.452	0	4.8601	0.0199421	1	up	yes
ENSMUSG00000113737	0.2441	3.33	-3.5404	0.0480035	1	down	yes
ENSMUSG00000113774	5.9822	0	5.2857	0.0345449	1	up	yes
ENSMUSG00000114665	2.7333	0	4.1806	0.0107479	1	up	yes
ENSMUSG00000115431	0	3.0656	-4.3819	0.0235612	1	down	yes
ENSMUSG00000117050	2.0903	0	3.7741	0.031646	1	up	yes
ENSMUSG00000120288	3.2696	0	4.4095	0.0436252	1	up	yes
ENSMUSG00000120301	2.2037	0	3.8328	0.0394089	1	up	yes
ENSMUSG00000120328	0	3.3436	-4.5072	0.0288869	1	down	yes
ENSMUSG00000120361	3.5409	0	4.5247	0.032934	1	up	yes
ENSMUSG00000120379	0	2.776	-4.2394	0.0489922	1	down	yes
ENSMUSG00000120458	0.2681	3.8682	-3.7572	0.0473155	1	down	yes
ENSMUSG00000120485	6.3844	0	5.3784	0.0497001	1	up	yes
ENSMUSG00000120974	0	2.5062	-4.0913	0.0379172	1	down	yes
ENSMUSG00000120993	0	4.98	-5.0826	0.0361159	1	down	yes
ENSMUSG00000121271	0	6.9694	-5.5669	0.00424905	1	down	yes
ENSMUSG00000121309	2.3137	9.1816	-1.9688	0.0476121	1	down	yes
ENSMUSG00000121471	3.2171	0	4.389	0.0497788	1	up	yes
ENSMUSG00000121516	5.5801	0.5612	3.3228	0.0162807	1	up	yes
ENSMUSG00000121606	6.9782	0	5.5059	0.00369728	1	up	yes
ENSMUSG00000121818	8.8843	0	5.8575	0.0261624	1	up	yes

## Sheet: Table S4
Table-S4: Enriched Pathways in Liver and kidneys of mice under copper stress
Pathway ID	Liver pathways	level2	GeneRatio	BgRatio	pvalue	p.adjust	GeneID
ko00190	Oxidative phosphorylation	Energy metabolism	54 (1289)	287 (10635)	0.000595856	0.0751233	ENSMUSG00000021577/ENSMUSG00000025968/ENSMUSG00000052459/ENSMUSG00000039105/ENSMUSG00000067736/ENSMUSG00000051359/ENSMUSG00000071014/ENSMUSG00000040048/ENSMUSG00000031059/ENSMUSG00000030647/ENSMUSG00000009863/ENSMUSG00000025204/ENSMUSG00000022450/ENSMUSG00000018770/ENSMUSG00000000088/ENSMUSG00000027673/ENSMUSG00000046516/ENSMUSG00000030869/ENSMUSG00000044894/ENSMUSG00000024121/ENSMUSG00000083380/…
ko05208	Chemical carcinogenesis - reactive oxygen species	Cancer: overview	70 (1289)	397 (10635)	0.000699064	0.0751233	ENSMUSG00000021577/ENSMUSG00000025968/ENSMUSG00000046959/ENSMUSG00000004038/ENSMUSG00000020122/ENSMUSG00000067736/ENSMUSG00000033318/ENSMUSG00000022982/ENSMUSG00000051359/ENSMUSG00000071014/ENSMUSG00000040048/ENSMUSG00000009376/ENSMUSG00000031059/ENSMUSG00000028864/ENSMUSG00000030647/ENSMUSG00000009863/ENSMUSG00000025204/ENSMUSG00000022450/ENSMUSG00000041417/ENSMUSG00000018770/ENSMUSG00000000088/…
ko04932	Non-alcoholic fatty liver disease	Endocrine and metabolic disease	55 (1289)	297 (10635)	0.000790771	0.0751233	ENSMUSG00000021577/ENSMUSG00000030168/ENSMUSG00000025968/ENSMUSG00000022383/ENSMUSG00000005534/ENSMUSG00000021116/ENSMUSG00000031628/ENSMUSG00000051359/ENSMUSG00000071014/ENSMUSG00000040048/ENSMUSG00000031059/ENSMUSG00000030647/ENSMUSG00000009863/ENSMUSG00000025204/ENSMUSG00000022450/ENSMUSG00000041417/ENSMUSG00000005373/ENSMUSG00000000088/ENSMUSG00000027673/ENSMUSG00000025408/ENSMUSG00000030869/…
ko00740	Riboflavin metabolism	Metabolism of cofactors and vitamins	6 (1289)	13 (10635)	0.00252158	0.125907	ENSMUSG00000019989/ENSMUSG00000037370/ENSMUSG00000002103/ENSMUSG00000022425/ENSMUSG00000024712/ENSMUSG00000040466
ko04723	Retrograde endocannabinoid signaling	Nervous system	33 (1289)	166 (10635)	0.00265068	0.125907	ENSMUSG00000025968/ENSMUSG00000019935/ENSMUSG00000067736/ENSMUSG00000030102/ENSMUSG00000022994/ENSMUSG00000071014/ENSMUSG00000040048/ENSMUSG00000001986/ENSMUSG00000031059/ENSMUSG00000030647/ENSMUSG00000025204/ENSMUSG00000005034/ENSMUSG00000022450/ENSMUSG00000005580/ENSMUSG00000027673/ENSMUSG00000030869/ENSMUSG00000033676/ENSMUSG00000083380/ENSMUSG00000041881/ENSMUSG00000020022/ENSMUSG00000037152/…
ko04714	Thermogenesis	Environmental adaptation	70 (1289)	422 (10635)	0.00357199	0.150817	ENSMUSG00000021577/ENSMUSG00000025968/ENSMUSG00000067736/ENSMUSG00000029195/ENSMUSG00000022994/ENSMUSG00000024981/ENSMUSG00000051359/ENSMUSG00000024082/ENSMUSG00000071014/ENSMUSG00000040048/ENSMUSG00000031059/ENSMUSG00000030647/ENSMUSG00000009863/ENSMUSG00000025204/ENSMUSG00000005034/ENSMUSG00000022450/ENSMUSG00000005580/ENSMUSG00000018770/ENSMUSG00000000088/ENSMUSG00000027673/ENSMUSG00000046516/…
ko00230	Purine metabolism	Nucleotide metabolism	31 (1289)	166 (10635)	0.00900361	0.281941	ENSMUSG00000021871/ENSMUSG00000023961/ENSMUSG00000019989/ENSMUSG00000030788/ENSMUSG00000037370/ENSMUSG00000022994/ENSMUSG00000025742/ENSMUSG00000021699/ENSMUSG00000032420/ENSMUSG00000005580/ENSMUSG00000022425/ENSMUSG00000031842/ENSMUSG00000025481/ENSMUSG00000019990/ENSMUSG00000022962/ENSMUSG00000048120/ENSMUSG00000014554/ENSMUSG00000059173/ENSMUSG00000041624/ENSMUSG00000005686/ENSMUSG00000032615/…
ko00240	Pyrimidine metabolism	Nucleotide metabolism	15 (1289)	67 (10635)	0.0127644	0.29269	ENSMUSG00000019989/ENSMUSG00000037370/ENSMUSG00000032420/ENSMUSG00000121083/ENSMUSG00000022425/ENSMUSG00000020638/ENSMUSG00000026281/ENSMUSG00000025747/ENSMUSG00000048120/ENSMUSG00000042462/ENSMUSG00000032615/ENSMUSG00000026575/ENSMUSG00000031360/ENSMUSG00000073435/ENSMUSG00000020407
ko04630	JAK-STAT signaling pathway	Signal transduction	28 (1289)	154 (10635)	0.0177585	0.346817	ENSMUSG00000032578/ENSMUSG00000020122/ENSMUSG00000021756/ENSMUSG00000054263/ENSMUSG00000026104/ENSMUSG00000020027/ENSMUSG00000026718/ENSMUSG00000041417/ENSMUSG00000017057/ENSMUSG00000073876/ENSMUSG00000043733/ENSMUSG00000055371/ENSMUSG00000034165/ENSMUSG00000085667/ENSMUSG00000028698/ENSMUSG00000028017/ENSMUSG00000028101/ENSMUSG00000031712/ENSMUSG00000059326/ENSMUSG00000006235/ENSMUSG00000071714/…
ko04145	Phagosome	Transport and catabolism	43 (1289)	258 (10635)	0.0180606	0.346817	ENSMUSG00000052459/ENSMUSG00000039105/ENSMUSG00000061232/ENSMUSG00000036322/ENSMUSG00000027995/ENSMUSG00000054128/ENSMUSG00000060586/ENSMUSG00000025044/ENSMUSG00000067212/ENSMUSG00000053317/ENSMUSG00000024121/ENSMUSG00000121510/ENSMUSG00000076614/ENSMUSG00000073405/ENSMUSG00000019173/ENSMUSG00000015340/ENSMUSG00000073402/ENSMUSG00000104452/ENSMUSG00000080242/ENSMUSG00000121503/ENSMUSG00000076731/…
ko04610	Complement and coagulation cascades	Immune system	21 (1289)	108 (10635)	0.0184895	0.346817	ENSMUSG00000035031/ENSMUSG00000026368/ENSMUSG00000022149/ENSMUSG00000026365/ENSMUSG00000026405/ENSMUSG00000073418/ENSMUSG00000031645/ENSMUSG00000086432/ENSMUSG00000015451/ENSMUSG00000058952/ENSMUSG00000015083/ENSMUSG00000079343/ENSMUSG00000022887/ENSMUSG00000031640/ENSMUSG00000024386/ENSMUSG00000031196/ENSMUSG00000039109/ENSMUSG00000040552/ENSMUSG00000036887/ENSMUSG00000030789/ENSMUSG00000022181
ko04514	Cell adhesion molecules	Signaling molecules and interaction	34 (1289)	196 (10635)	0.0191662	0.346817	ENSMUSG00000047230/ENSMUSG00000003316/ENSMUSG00000017009/ENSMUSG00000061232/ENSMUSG00000035776/ENSMUSG00000028399/ENSMUSG00000036322/ENSMUSG00000022636/ENSMUSG00000032340/ENSMUSG00000054128/ENSMUSG00000033295/ENSMUSG00000060586/ENSMUSG00000013236/ENSMUSG00000067212/ENSMUSG00000121510/ENSMUSG00000073405/ENSMUSG00000022762/ENSMUSG00000039115/ENSMUSG00000073402/ENSMUSG00000035513/ENSMUSG00000051076/…
ko04512	ECM-receptor interaction	Signaling molecules and interaction	18 (1289)	93 (10635)	0.0289621	0.430463	ENSMUSG00000042284/ENSMUSG00000017009/ENSMUSG00000024421/ENSMUSG00000039952/ENSMUSG00000034687/ENSMUSG00000015829/ENSMUSG00000015647/ENSMUSG00000043719/ENSMUSG00000020330/ENSMUSG00000089818/ENSMUSG00000039115/ENSMUSG00000026840/ENSMUSG00000039084/ENSMUSG00000025321/ENSMUSG00000020758/ENSMUSG00000052911/ENSMUSG00000026639/ENSMUSG00000028763
ko00565	Ether lipid metabolism	Lipid metabolism	11 (1289)	49 (10635)	0.0299065	0.430463	ENSMUSG00000042410/ENSMUSG00000020745/ENSMUSG00000003131/ENSMUSG00000022425/ENSMUSG00000038173/ENSMUSG00000037366/ENSMUSG00000021608/ENSMUSG00000033847/ENSMUSG00000005447/ENSMUSG00000027134/ENSMUSG00000032854
ko00920	Sulfur metabolism	Energy metabolism	4 (1289)	11 (10635)	0.0351615	0.460736	ENSMUSG00000068877/ENSMUSG00000026617/ENSMUSG00000064254/ENSMUSG00000071711
Pathway ID	Kidneys pathways	level2	GeneRatio	BgRatio	pvalue	p.adjust	GeneID
ko00830	Retinol metabolism	Metabolism of cofactors and vitamins	23 (851)	118 (10635)	5.06e-05	0.00834398	ENSMUSG00000053279/ENSMUSG00000015134/ENSMUSG00000025921/ENSMUSG00000024747/ENSMUSG00000064294/ENSMUSG00000090175/ENSMUSG00000083478/ENSMUSG00000090165/ENSMUSG00000025004/ENSMUSG00000029727/ENSMUSG00000025396/ENSMUSG00000060407/ENSMUSG00000035836/ENSMUSG00000106303/ENSMUSG00000089943/ENSMUSG00000003053/ENSMUSG00000029630/ENSMUSG00000027068/ENSMUSG00000090171/ENSMUSG00000032315/ENSMUSG00000121473/…
ko00980	Metabolism of xenobiotics by cytochrome P450	Xenobiotics biodegradation and metabolism	20 (851)	97 (10635)	6.78e-05	0.00834398	ENSMUSG00000090175/ENSMUSG00000033318/ENSMUSG00000083478/ENSMUSG00000109926/ENSMUSG00000090165/ENSMUSG00000038155/ENSMUSG00000001663/ENSMUSG00000121490/ENSMUSG00000035836/ENSMUSG00000037263/ENSMUSG00000106303/ENSMUSG00000089943/ENSMUSG00000090171/ENSMUSG00000032315/ENSMUSG00000121473/ENSMUSG00000037797/ENSMUSG00000028743/ENSMUSG00000058216/ENSMUSG00000019102/ENSMUSG00000074604
ko04610	Complement and coagulation cascades	Immune system	20 (851)	108 (10635)	0.00031551	0.0232846	ENSMUSG00000028001/ENSMUSG00000061780/ENSMUSG00000015451/ENSMUSG00000071178/ENSMUSG00000026249/ENSMUSG00000036887/ENSMUSG00000036896/ENSMUSG00000024386/ENSMUSG00000033860/ENSMUSG00000036905/ENSMUSG00000026405/ENSMUSG00000086432/ENSMUSG00000086593/ENSMUSG00000022149/ENSMUSG00000079015/ENSMUSG00000026579/ENSMUSG00000098470/ENSMUSG00000027611/ENSMUSG00000031444/ENSMUSG00000027249
ko05204	Chemical carcinogenesis - DNA adducts	Cancer: overview	18 (851)	103 (10635)	0.00125171	0.0419892	ENSMUSG00000090175/ENSMUSG00000033318/ENSMUSG00000083478/ENSMUSG00000090165/ENSMUSG00000038155/ENSMUSG00000025004/ENSMUSG00000001663/ENSMUSG00000029727/ENSMUSG00000121490/ENSMUSG00000035836/ENSMUSG00000106303/ENSMUSG00000089943/ENSMUSG00000003053/ENSMUSG00000029630/ENSMUSG00000090171/ENSMUSG00000032315/ENSMUSG00000058216/ENSMUSG00000074604
ko04145	Phagosome	Transport and catabolism	33 (851)	258 (10635)	0.00477611	0.110149	ENSMUSG00000067235/ENSMUSG00000076671/ENSMUSG00000067212/ENSMUSG00000080242/ENSMUSG00000121510/ENSMUSG00000024121/ENSMUSG00000073421/ENSMUSG00000076613/ENSMUSG00000079507/ENSMUSG00000081787/ENSMUSG00000076612/ENSMUSG00000114547/ENSMUSG00000019173/ENSMUSG00000079492/ENSMUSG00000053317/ENSMUSG00000121503/ENSMUSG00000076615/ENSMUSG00000015340/ENSMUSG00000006519/ENSMUSG00000030707/ENSMUSG00000030137/…
ko00140	Steroid hormone biosynthesis	Lipid metabolism	19 (851)	126 (10635)	0.00526656	0.114315	ENSMUSG00000038641/ENSMUSG00000022445/ENSMUSG00000090175/ENSMUSG00000083478/ENSMUSG00000000326/ENSMUSG00000090165/ENSMUSG00000025004/ENSMUSG00000094806/ENSMUSG00000029727/ENSMUSG00000025396/ENSMUSG00000035836/ENSMUSG00000106303/ENSMUSG00000089943/ENSMUSG00000003053/ENSMUSG00000029630/ENSMUSG00000090171/ENSMUSG00000032315/ENSMUSG00000121506/ENSMUSG00000068086
ko00860	Porphyrin metabolism	Metabolism of cofactors and vitamins	12 (851)	68 (10635)	0.00713978	0.138662	ENSMUSG00000090175/ENSMUSG00000032786/ENSMUSG00000083478/ENSMUSG00000028393/ENSMUSG00000040466/ENSMUSG00000090165/ENSMUSG00000059363/ENSMUSG00000035836/ENSMUSG00000106303/ENSMUSG00000089943/ENSMUSG00000090171/ENSMUSG00000050708
ko00120	Primary bile acid biosynthesis	Lipid metabolism	6 (851)	24 (10635)	0.00993092	0.1745	ENSMUSG00000038641/ENSMUSG00000017307/ENSMUSG00000030382/ENSMUSG00000039653/ENSMUSG00000050445/ENSMUSG00000050370
ko05208	Chemical carcinogenesis - reactive oxygen species	Cancer: overview	44 (851)	397 (10635)	0.0165385	0.254279	ENSMUSG00000100862/ENSMUSG00000064357/ENSMUSG00000071014/ENSMUSG00000030647/ENSMUSG00000009863/ENSMUSG00000037152/ENSMUSG00000040048/ENSMUSG00000041881/ENSMUSG00000033318/ENSMUSG00000067736/ENSMUSG00000020153/ENSMUSG00000033938/ENSMUSG00000020163/ENSMUSG00000031059/ENSMUSG00000044894/ENSMUSG00000052684/ENSMUSG00000025204/ENSMUSG00000035027/ENSMUSG00000024959/ENSMUSG00000003072/ENSMUSG00000093803/…
ko00053	Ascorbate and aldarate metabolism	Carbohydrate metabolism	8 (851)	43 (10635)	0.0191434	0.282557	ENSMUSG00000090175/ENSMUSG00000083478/ENSMUSG00000090165/ENSMUSG00000007833/ENSMUSG00000035836/ENSMUSG00000106303/ENSMUSG00000089943/ENSMUSG00000090171
ko00190	Oxidative phosphorylation	Energy metabolism	33 (851)	287 (10635)	0.0217056	0.289458	ENSMUSG00000100862/ENSMUSG00000064357/ENSMUSG00000071014/ENSMUSG00000030647/ENSMUSG00000080242/ENSMUSG00000009863/ENSMUSG00000046516/ENSMUSG00000037152/ENSMUSG00000024121/ENSMUSG00000040048/ENSMUSG00000041881/ENSMUSG00000067736/ENSMUSG00000020153/ENSMUSG00000033938/ENSMUSG00000020163/ENSMUSG00000031059/ENSMUSG00000044894/ENSMUSG00000025204/ENSMUSG00000003072/ENSMUSG00000093803/ENSMUSG00000036199/…
ko04979	Cholesterol metabolism	Digestive system	10 (851)	61 (10635)	0.0219643	0.289458	ENSMUSG00000032080/ENSMUSG00000040249/ENSMUSG00000031574/ENSMUSG00000041736/ENSMUSG00000002985/ENSMUSG00000037295/ENSMUSG00000082152/ENSMUSG00000040564/ENSMUSG00000024254/ENSMUSG00000023045
ko04514	Cell adhesion molecules	Signaling molecules and interaction	24 (851)	196 (10635)	0.0237703	0.294892	ENSMUSG00000067235/ENSMUSG00000067212/ENSMUSG00000022512/ENSMUSG00000066058/ENSMUSG00000121510/ENSMUSG00000073421/ENSMUSG00000079507/ENSMUSG00000021614/ENSMUSG00000025743/ENSMUSG00000079492/ENSMUSG00000121503/ENSMUSG00000047501/ENSMUSG00000026009/ENSMUSG00000026580/ENSMUSG00000073406/ENSMUSG00000024109/ENSMUSG00000055413/ENSMUSG00000073402/ENSMUSG00000018569/ENSMUSG00000041378/ENSMUSG00000070473/…
ko03320	PPAR signaling pathway	Endocrine system	14 (851)	101 (10635)	0.0298429	0.333698	ENSMUSG00000037071/ENSMUSG00000027875/ENSMUSG00000030546/ENSMUSG00000031710/ENSMUSG00000062515/ENSMUSG00000002831/ENSMUSG00000010651/ENSMUSG00000031808/ENSMUSG00000022878/ENSMUSG00000000440/ENSMUSG00000011305/ENSMUSG00000030382/ENSMUSG00000032079/ENSMUSG00000050445
ko00100	Steroid biosynthesis	Lipid metabolism	5 (851)	23 (10635)	0.0324891	0.342755	ENSMUSG00000038567/ENSMUSG00000058454/ENSMUSG00000030670/ENSMUSG00000023045/ENSMUSG00000086241
